# Supplementary material for: Modeling long‐distance dispersal of emerald ash borer in European Russia and prognosis of spread of this pest to neighboring countries within next 5 years
Source: Ecol Evol. 2018 Aug 24;8(18):9295–304. doi: 10.1002/ece3.4437 (PMC6194233; doi:10.1002/ece3.4437)
Supplement: Supplementary file 1 [file ECE3-8-9295-s001.xlsx]

## Sheet: Pairwise distances
						St. Petersburg	Vologda	Chudovo	Velikiy Novgorod	Galich	Krasnyj Kholm	Rybinsk	Valdai	Bologoye	Dno	Pskov	Kostroma	Yaroslavl	Vyshniy Volochek	Torzhok	Ivanovo	Peno	Tver	Dubna	Konakovo	Yoshkar-Ola	Alexandrov	Kovrov	Velikie Luki	Klin	Nizhny Novgorod	Sergiev Posad	Rzhev	Solnechnogorsk	Zubtsov	Cheboksary	Gorbatov	Vladimir	Nevel	Pushkino	Zelenograd	Pavlovo	Petushki	Korolev	Kazan	Staraya Kupavna	Orekhovo-Zuyevo	Moscow	Lyubertsy
						30.3196	39.9094	31.6525	31.2749	42.3489	37.1095	38.8452	33.2429	34.0651	29.96	28.3823	40.9276	39.8862	34.5607	34.9576	40.9851	32.7306	35.9338	37.1711	36.7681	47.8953	38.7132	41.31	30.5299	36.7293	44.0327	38.1401	34.3283	36.9774	34.5812	47.2468	43.0622	40.4101	29.9291	37.8355	37.1946	43.0658	39.4557	37.8443	49.1606	38.1756	38.9955	37.615	37.8909
			latitude	longitude		59.9304	59.1986	59.1242	58.529	58.3818	58.0541	58.0437	57.9704	57.8898	57.8274	57.8069	57.7668	57.6329	57.5843	57.0471	57.0123	56.9121	56.8524	56.7492	56.712	56.6425	56.3976	56.3615	56.3423	56.335	56.3215	56.312	56.2642	56.1852	56.176	56.1441	56.1311	56.1303	56.036	56.0101	55.9914	55.9649	55.9336	55.9137	55.8135	55.8124	55.8082	55.757	55.6797
Cities
St. Petersburg			59.9304	30.3196		0	550	120	170	710	440	530	270	310	230	260	650	610	360	420	700	360	470	530	520	1090	630	760	400	550	900	610	470	570	490	1080	860	730	430	620	600	870	700	630	1200	650	690	630	650
Vologda			59.1986	39.9094		550	0	470	500	170	210	140	410	370	600	690	170	170	360	380	250	490	350	320	330	550	320	330	640	370	400	340	460	380	460	550	390	340	690	380	390	410	360	390	670	390	380	410	410
Chudovo			59.1242	31.6525		120	470	0	70	620	340	430	160	200	170	240	560	510	240	300	600	250	360	420	400	1000	520	650	320	430	800	500	360	450	370	980	760	620	360	510	480	760	580	510	1110	540	570	520	530
Velikiy Novgorod			58.529	31.2749		170	500	70	0	640	340	450	130	180	110	190	570	520	220	270	600	200	330	400	380	1010	500	650	250	410	800	480	310	430	330	990	750	610	290	480	450	760	570	490	1120	510	550	490	510
Galich			58.3818	42.3489		710	170	620	640	0	310	210	540	490	730	820	110	170	470	460	170	590	420	360	380	380	310	230	740	410	250	340	540	400	530	390	250	280	790	380	410	270	320	390	500	380	350	410	400
Krasnyj Kholm			58.0541	37.1095		440	210	340	340	310	0	100	230	180	420	520	230	170	160	170	260	290	150	150	150	670	210	320	440	190	460	200	260	210	260	650	420	290	490	230	230	430	280	240	770	260	270	260	270
Rybinsk			58.0437	38.8452		530	140	430	450	210	100	0	330	280	520	620	130	80	260	260	170	390	220	180	190	560	180	240	540	230	370	200	340	240	330	550	330	230	580	230	250	340	240	240	670	250	250	270	270
Valdai			57.9704	33.2429		270	410	160	130	540	230	330	0	50	190	290	450	400	90	150	470	120	200	270	250	890	370	520	240	280	680	350	200	300	220	870	630	480	290	350	330	640	440	360	990	380	420	360	380
Bologoye			57.8898	34.0651		310	370	200	180	490	180	280	50	0	240	340	410	350	40	110	430	130	160	230	210	840	330	470	270	240	630	300	180	260	190	820	580	430	320	310	280	590	390	320	940	340	380	320	340
Dno			57.8274	29.96		230	600	170	110	730	420	520	190	240	0	90	650	590	270	310	670	190	370	450	430	1080	550	700	170	440	870	520	320	460	330	1060	810	660	200	520	480	820	610	520	1190	550	590	520	540
Pskov			57.8069	28.3823		260	690	240	190	820	520	620	290	340	90	0	740	680	370	400	760	280	470	540	520	1180	640	800	210	530	960	610	400	550	420	1150	910	750	220	610	570	910	700	610	1280	640	680	610	630
Kostroma			57.7668	40.9276		650	170	560	570	110	230	130	450	410	650	740	0	60	380	370	80	500	320	250	280	440	200	160	650	300	250	230	430	300	420	420	220	180	690	270	300	240	220	280	550	270	250	300	300
Yaroslavl			57.6329	39.8862		610	170	510	520	170	170	80	400	350	590	680	60	0	320	300	100	440	250	190	210	500	150	170	580	240	290	180	370	240	360	480	260	170	630	220	250	270	190	230	600	230	210	250	250
Vyshniy Volochek			57.5843	34.5607		360	360	240	220	470	160	260	90	40	270	370	380	320	0	60	390	130	120	180	160	810	280	430	280	190	590	260	150	210	160	790	540	390	330	270	240	550	350	270	910	300	340	280	290
Torzhok			57.0471	34.9576		420	380	300	270	460	170	260	150	110	310	400	370	300	60	0	360	140	60	140	120	790	240	400	280	130	560	210	100	160	100	760	510	350	330	210	180	510	300	220	880	240	280	220	240
Ivanovo			57.0123	40.9851		700	250	600	600	170	260	170	470	430	670	760	80	100	390	360	0	500	310	230	260	420	150	80	640	270	200	190	420	260	400	400	160	100	690	220	260	170	150	230	520	220	180	250	240
Peno			56.9121	32.7306		360	490	250	200	590	290	390	120	130	190	280	500	440	130	140	500	0	190	270	250	920	370	530	150	250	690	340	120	270	140	890	640	480	200	330	290	640	430	330	1020	360	400	330	350
Tver			56.8524	35.9338		470	350	360	330	420	150	220	200	160	370	470	320	250	120	60	310	190	0	80	50	730	180	330	340	80	500	150	120	100	110	700	440	290	380	150	120	450	240	160	820	180	220	160	180
Dubna			56.7492	37.1711		530	320	420	400	360	150	180	270	230	450	540	250	190	180	140	230	270	80	0	20	650	100	260	410	50	420	80	180	60	170	620	370	210	450	90	80	370	170	100	750	120	150	110	130
Konakovo			56.712	36.7681		520	330	400	380	380	150	190	250	210	430	520	280	210	160	120	260	250	50	20	0	680	120	280	380	40	450	100	160	60	150	650	390	230	430	100	80	400	190	110	770	130	170	120	130
Yoshkar-Ola			56.6425	47.8953		1090	550	1000	1010	380	670	560	890	840	1080	1180	440	500	810	790	420	920	730	650	680	0	560	410	1060	690	240	600	830	670	820	70	300	460	1110	620	660	310	530	630	120	610	560	640	630
Alexandrov			56.3976	38.7132		630	320	520	500	310	210	180	370	330	550	640	200	150	280	240	150	370	180	100	120	560	0	160	500	120	330	40	270	110	260	530	270	110	540	70	100	270	70	80	650	70	70	100	90
Kovrov			56.3615	41.31		760	330	650	650	230	320	240	520	470	700	800	160	170	430	400	80	530	330	260	280	410	160	0	660	280	170	200	430	270	420	370	110	60	700	220	260	120	120	220	490	200	160	240	230
Velikie Luki			56.3423	30.5299		400	640	320	250	740	440	540	240	270	170	210	650	580	280	280	640	150	340	410	380	1060	500	660	0	380	830	470	230	400	250	1030	770	610	50	450	410	780	550	460	1150	480	530	440	460
Klin			56.335	36.7293		550	370	430	410	410	190	230	280	240	440	530	300	240	190	130	270	250	80	50	40	690	120	280	380	0	450	90	150	20	130	650	390	230	420	80	50	390	170	80	770	110	150	80	100
Nizhny Novgorod			56.3215	44.0327		900	400	800	800	250	460	370	680	630	870	960	250	290	590	560	200	690	500	420	450	240	330	170	830	450	0	360	600	440	580	200	60	220	870	390	420	70	290	390	320	370	320	400	390
Sergiev Posad			56.312	38.1401		610	340	500	480	340	200	200	350	300	520	610	230	180	260	210	190	340	150	80	100	600	40	200	470	90	360	0	240	70	220	560	300	140	510	40	70	310	90	50	690	60	80	70	70
Rzhev			56.2642	34.3283		470	460	360	310	540	260	340	200	180	320	400	430	370	150	100	420	120	120	180	160	830	270	430	230	150	600	240	0	160	20	800	540	380	270	220	180	540	320	220	920	240	290	210	230
Solnechnogorsk			56.1852	36.9774		570	380	450	430	400	210	240	300	260	460	550	300	240	210	160	260	270	100	60	60	670	110	270	400	20	440	70	160	0	150	640	380	210	440	60	30	380	160	60	760	90	130	60	80
Zubtsov			56.176	34.5812		490	460	370	330	530	260	330	220	190	330	420	420	360	160	100	400	140	110	170	150	820	260	420	250	130	580	220	20	150	0	780	520	360	290	200	160	530	300	200	910	230	280	190	210
Cheboksary			56.1441	47.2468		1080	550	980	990	390	650	550	870	820	1060	1150	420	480	790	760	400	890	700	620	650	70	530	370	1030	650	200	560	800	640	780	0	260	420	1070	580	620	260	480	580	120	570	510	600	580
Gorbatov			56.1311	43.0622		860	390	760	750	250	420	330	630	580	810	910	220	260	540	510	160	640	440	370	390	300	270	110	770	390	60	300	540	380	520	260	0	160	810	320	360	20	230	330	380	310	260	340	330
Vladimir			56.1303	40.4101		730	340	620	610	280	290	230	480	430	660	750	180	170	390	350	100	480	290	210	230	460	110	60	610	230	220	140	380	210	360	420	160	0	650	160	200	170	60	160	550	140	100	180	160
Nevel			56.036	29.9291		430	690	360	290	790	490	580	290	320	200	220	690	630	330	330	690	200	380	450	430	1110	540	700	50	420	870	510	270	440	290	1070	810	650	0	490	450	820	590	490	1190	510	570	480	500
Pushkino			56.0101	37.8355		620	380	510	480	380	230	230	350	310	520	610	270	220	270	210	220	330	150	90	100	620	70	220	450	80	390	40	220	60	200	580	320	160	490	0	40	330	100	10	710	30	80	30	40
Zelenograd			55.9914	37.1946		600	390	480	450	410	230	250	330	280	480	570	300	250	240	180	260	290	120	80	80	660	100	260	410	50	420	70	180	30	160	620	360	200	450	40	0	370	140	40	750	60	110	40	60
Pavlovo			55.9649	43.0658		870	410	760	760	270	430	340	640	590	820	910	240	270	550	510	170	640	450	370	400	310	270	120	780	390	70	310	540	380	530	260	20	170	820	330	370	0	220	330	380	310	250	340	320
Petushki			55.9336	39.4557		700	360	580	570	320	280	240	440	390	610	700	220	190	350	300	150	430	240	170	190	530	70	120	550	170	290	90	320	160	300	480	230	60	590	100	140	220	0	100	610	80	30	120	100
Korolev			55.9137	37.8443		630	390	510	490	390	240	240	360	320	520	610	280	230	270	220	230	330	160	100	110	630	80	220	460	80	390	50	220	60	200	580	330	160	490	10	40	330	100	0	710	20	70	20	30
Kazan			55.8135	49.1606		1200	670	1110	1120	500	770	670	990	940	1190	1280	550	600	910	880	520	1020	820	750	770	120	650	490	1150	770	320	690	920	760	910	120	380	550	1190	710	750	380	610	710	0	690	630	720	700
Staraya Kupavna			55.8124	38.1756		650	390	540	510	380	260	250	380	340	550	640	270	230	300	240	220	360	180	120	130	610	70	200	480	110	370	60	240	90	230	570	310	140	510	30	60	310	80	20	690	0	50	40	20
Orekhovo-Zuyevo			55.8082	38.9955		690	380	570	550	350	270	250	420	380	590	680	250	210	340	280	180	400	220	150	170	560	70	160	530	150	320	80	290	130	280	510	260	100	570	80	110	250	30	70	630	50	0	90	70
Moscow			55.757	37.615		630	410	520	490	410	260	270	360	320	520	610	300	250	280	220	250	330	160	110	120	640	100	240	440	80	400	70	210	60	190	600	340	180	480	30	40	340	120	20	720	40	90	0	20
Lyubertsy			55.6797	37.8909		650	410	530	510	400	270	270	380	340	540	630	300	250	290	240	240	350	180	130	130	630	90	230	460	100	390	70	230	80	210	580	330	160	500	40	60	320	100	30	700	20	70	20	0
Odintsovo			55.6554	37.2893		630	420	510	480	430	270	280	360	320	510	590	320	270	270	210	270	310	160	120	120	670	120	260	430	80	430	90	200	60	180	620	360	200	460	50	40	360	140	50	740	60	110	20	40
Gus-Khrustalnyj			55.6035	40.6569		780	400	670	650	330	350	290	520	480	700	790	240	230	430	390	160	510	320	250	270	460	150	90	630	260	220	180	400	240	380	420	160	60	670	180	220	160	80	180	530	160	110	190	170
Murom			55.5778	42.0531		850	420	740	730	310	410	340	600	550	780	870	250	260	510	470	170	590	400	330	350	380	230	100	720	340	150	260	490	320	470	330	90	120	760	270	310	80	170	270	450	240	190	280	260
Kurovskoye			55.5732	38.8806		700	410	590	560	380	300	270	430	390	600	690	270	240	350	290	210	410	230	170	180	570	90	170	530	160	330	90	290	140	280	530	270	110	560	80	120	270	50	80	640	50	30	80	60
Novopolotsk			55.5376	28.6368		500	790	440	370	890	590	680	390	420	270	250	790	730	430	420	780	300	470	550	520	1200	630	790	150	510	960	600	360	530	380	1160	900	740	100	580	540	900	680	580	1280	600	650	560	580
Mozhaysk			55.5087	36.0149		600	470	480	440	500	290	330	320	290	450	530	390	330	250	180	350	260	150	160	140	750	190	340	350	100	510	160	130	100	120	700	450	280	380	130	90	440	220	120	820	140	190	100	120
Podolsk			55.4314	37.5408		660	440	540	510	440	290	300	390	350	530	620	330	280	300	240	280	340	190	150	150	660	130	260	450	110	420	100	220	90	200	610	350	200	480	70	70	350	130	60	730	60	100	40	40
Arzamas			55.405	43.8319		950	480	840	830	340	500	420	710	660	890	980	320	350	620	580	250	710	510	440	460	290	340	190	830	450	100	370	600	440	580	230	90	230	870	380	420	80	280	380	340	360	310	390	370
Naro-Fominsk			55.3889	36.7283		630	460	520	480	480	300	320	360	320	490	580	370	320	280	210	320	300	170	150	150	710	170	310	400	110	470	140	180	90	160	660	400	240	430	100	70	400	180	90	780	100	150	70	80
Voskresensk			55.3137	38.6884		710	440	600	570	410	320	300	440	400	600	690	310	270	360	300	240	410	240	190	200	590	120	200	520	170	350	120	290	140	270	540	290	140	550	90	120	280	80	90	660	60	60	80	60
Vyazma			55.2061	34.3057		580	560	460	410	600	360	420	310	300	390	460	500	440	260	210	460	210	210	250	230	860	310	460	270	200	620	270	120	200	110	820	560	400	290	240	200	560	330	240	940	250	300	220	230
Vitebsk			55.1878	30.1856		530	740	450	380	820	530	620	360	380	290	310	720	660	380	360	700	250	400	470	440	1110	550	710	130	430	870	510	290	440	300	1070	810	650	100	490	450	810	590	490	1190	510	560	470	490
Chekhov			55.1523	37.446		680	470	560	530	470	320	330	410	370	550	630	360	310	320	260	300	350	210	180	180	670	160	280	450	140	430	140	230	120	210	620	370	220	480	100	90	360	150	90	740	90	120	70	70
Obninsk			55.1127	36.6069		650	500	540	500	500	330	350	380	350	510	590	400	350	300	240	340	310	200	190	180	720	190	330	400	140	480	160	190	120	170	680	420	260	430	130	100	420	200	120	790	130	170	100	100
Kolomna			55.0832	38.7904		740	460	620	600	430	350	330	470	430	620	710	330	290	380	320	250	430	270	210	220	590	150	210	540	190	360	140	310	170	290	540	290	150	570	120	140	290	100	110	660	90	80	110	90
Yartsevo			55.0789	32.6794		560	630	450	390	690	430	500	320	320	350	400	590	530	300	260	560	200	280	340	310	960	410	560	190	290	720	370	170	300	170	920	660	500	200	340	300	660	440	340	1040	360	410	320	340
Serpukhov			54.9234	37.4145		700	500	580	550	490	350	360	420	390	560	640	380	340	340	280	320	370	230	200	200	680	180	290	460	160	440	160	240	140	230	630	380	230	490	120	120	370	170	110	750	110	140	90	90
Stupino			54.8853	38.1001		730	490	610	580	470	360	350	450	420	600	680	360	320	370	310	300	400	260	220	220	640	170	260	500	180	410	160	280	160	260	590	340	200	530	130	140	340	140	120	710	100	120	100	90
Smolensk			54.7123	32.1054		590	690	490	430	750	480	560	370	370	370	410	640	580	350	310	610	250	340	390	370	1010	460	610	210	340	770	420	220	350	230	970	710	550	200	390	350	710	480	390	1080	400	450	370	380
Ryazan			54.6149	39.701		820	510	700	670	450	410	380	550	500	700	780	360	340	460	400	280	510	340	290	300	560	210	220	610	270	330	210	390	250	370	510	270	170	640	190	220	260	150	190	610	160	140	180	170
Uzunovo			54.5428	38.6159		780	520	660	630	480	400	390	510	470	650	730	390	350	420	360	310	450	310	260	270	630	210	260	550	230	390	200	330	210	310	570	330	210	570	170	180	320	160	160	680	140	140	150	130
Kaluga			54.5156	36.3259		700	560	590	540	570	400	420	430	400	540	610	460	410	360	290	400	350	260	250	250	760	260	380	420	200	530	230	230	190	220	710	460	310	440	190	170	460	250	180	830	190	220	160	160
Aleksin			54.5092	37.0234		720	550	610	570	540	390	410	450	420	570	650	440	390	370	310	370	380	270	250	250	720	240	340	460	200	490	210	260	190	240	670	420	280	480	170	170	420	220	160	780	160	190	140	140
Orsha			54.5079	30.4168		600	780	520	450	850	570	650	420	440	370	390	740	680	430	400	720	300	430	490	470	1120	560	720	200	450	880	530	310	450	320	1080	820	660	170	500	460	820	590	500	1200	510	560	480	490
Sasovo			54.345	41.9189		930	550	820	800	450	510	450	670	630	840	920	390	390	580	530	300	640	470	400	420	450	310	230	750	400	260	320	530	370	510	390	210	220	780	320	350	190	240	310	490	290	250	320	300
Ulyanovsk			54.3063	48.2633		1250	740	1140	1140	580	800	710	1010	960	1200	1290	600	640	930	890	550	1020	820	750	770	260	650	500	1140	760	350	680	910	740	890	210	390	540	1180	690	730	380	590	690	180	660	610	700	680
Borisov			54.2212	28.5051		640	890	580	510	970	680	770	510	530	410	400	870	800	530	510	840	400	550	610	590	1250	690	840	270	570	1010	650	430	580	440	1210	950	780	220	630	590	940	720	620	1320	640	690	610	620
Tula			54.1941	37.6188		770	570	660	620	550	430	430	500	470	620	700	450	410	420	360	380	430	310	290	290	700	250	340	510	240	470	240	310	230	290	650	410	280	530	200	200	400	230	190	760	180	200	170	170
Saransk			54.1887	45.1846		1100	640	990	980	500	660	580	850	800	1030	1120	480	510	760	720	410	840	650	580	600	320	480	340	960	590	250	500	730	570	710	250	250	370	990	510	550	240	410	510	310	480	430	510	490
Sukhinichi			54.1312	35.2755		710	630	600	550	640	450	490	450	420	530	590	540	480	390	320	480	350	310	310	300	840	330	460	390	260	610	300	240	250	230	790	540	390	400	260	240	540	330	260	900	260	300	230	240
Mstislavl			54.0227	31.7247		660	760	570	500	820	560	630	450	450	440	470	710	650	430	390	670	330	410	460	440	1060	520	660	270	410	820	480	300	410	300	1010	760	600	250	450	410	750	540	440	1130	460	510	420	440
Novomoskovsk			54.0054	38.3096		820	590	700	660	550	460	450	540	510	670	750	450	420	460	400	370	480	350	310	320	670	270	320	560	280	450	260	360	260	340	620	380	270	580	220	230	370	230	210	720	200	210	200	190
Shchekino			54.0031	37.5167		790	600	670	630	570	450	460	510	480	630	710	470	430	440	370	400	440	330	310	300	720	280	360	510	260	490	260	320	250	310	660	420	300	530	220	220	420	250	210	770	210	220	200	190
Roslavl			53.9497	32.856		680	730	580	520	770	530	590	450	440	470	510	660	600	420	370	610	330	380	410	390	1000	460	600	300	360	760	430	270	360	270	950	690	540	300	390	360	690	480	390	1060	400	440	360	380
Minsk			53.9035	27.5684		690	960	630	560	1040	750	840	570	600	460	440	940	870	600	580	910	470	620	680	660	1320	760	910	330	640	1080	720	500	650	510	1270	1020	850	280	700	660	1010	790	690	1390	710	760	670	690
Mogilev			53.8952	30.3168		670	830	590	520	900	630	700	490	500	440	450	790	730	490	460	760	370	480	540	510	1150	600	750	270	490	910	570	370	490	370	1100	850	690	240	530	500	850	630	530	1220	550	590	510	520
Skopin			53.8277	39.5564		880	600	760	730	540	490	470	610	570	750	820	450	420	520	460	370	550	410	360	370	610	290	300	640	330	400	290	430	310	410	550	340	260	660	270	280	330	230	260	650	240	220	250	230
Ryazhsk			53.7208	40.0891		910	610	790	760	540	520	490	640	600	780	860	450	440	550	490	370	580	440	380	390	590	310	300	670	360	380	310	460	340	450	530	330	270	700	290	310	310	250	280	630	260	240	280	260
Plavsk			53.6799	37.251		810	630	700	650	610	490	500	540	510	650	720	510	470	470	400	440	460	360	340	340	750	320	390	520	300	520	300	340	280	330	690	460	340	540	260	260	450	290	250	800	240	260	230	230
Grodno			53.6796	23.8295		800	1160	770	710	1260	960	1050	760	790	600	540	1160	1100	800	800	1140	670	840	910	890	1560	990	1150	520	870	1320	960	730	880	740	1510	1250	1090	470	930	890	1250	1030	930	1630	950	1000	910	930
Vernadovka			53.3104	42.3806		1040	670	920	900	560	620	570	770	730	930	1010	500	510	680	630	420	730	570	510	520	510	420	350	830	490	350	430	610	470	590	440	320	340	850	420	450	300	350	410	520	390	350	410	390
Bryansk			53.2341	34.3569		780	750	680	620	760	560	600	530	520	580	630	650	600	480	430	590	420	410	430	420	940	450	560	420	380	710	420	340	370	330	890	650	500	420	380	360	640	440	370	1000	380	410	350	360
Penza			53.2074	45.0064		1170	740	1050	1040	600	730	660	910	860	1070	1160	570	590	820	770	490	880	710	640	650	420	540	420	990	630	350	560	760	610	750	360	350	440	1020	560	590	330	470	550	390	530	480	550	540
Sizran			53.1581	48.4482		1340	850	1230	1220	690	890	810	1090	1040	1270	1360	700	730	1000	960	640	1080	900	820	840	390	720	580	1200	830	450	750	970	810	950	340	480	610	1230	750	790	470	660	750	300	730	680	760	740
Baranavichy			53.1376	26.0187		800	1090	750	680	1170	880	970	700	730	580	540	1070	1010	730	710	1040	600	750	820	790	1450	890	1040	460	770	1210	850	640	780	650	1400	1140	980	410	820	790	1140	920	820	1520	840	890	800	820
Bobruisk			53.1359	29.2124		760	940	680	610	1010	740	810	590	610	520	520	900	840	600	570	860	480	590	650	620	1250	710	850	370	600	1010	670	480	600	480	1200	950	790	330	640	600	950	730	640	1320	650	700	620	630
Orel			52.9663	36.0552		850	730	740	690	720	570	590	580	560	660	720	620	570	520	460	550	490	430	430	420	860	420	510	520	380	630	400	380	360	370	800	570	450	520	360	340	560	400	350	900	340	370	330	320
Michurinsk			52.8967	40.4975		1000	700	880	850	620	610	580	730	690	860	940	540	530	640	580	460	670	530	480	490	630	410	390	750	450	440	410	550	430	530	570	400	360	770	390	400	380	340	380	650	360	340	370	350
Klintsy			52.7554	32.2429		810	860	710	640	890	660	720	580	580	580	610	780	730	560	510	730	460	510	540	530	1090	580	710	410	490	860	550	410	490	410	1040	790	650	390	510	480	790	590	500	1150	510	550	480	490
Tambov			52.7209	41.4489		1050	730	940	910	630	650	610	780	740	920	1000	560	560	690	630	480	730	580	530	540	600	450	400	810	500	430	450	610	480	590	530	390	390	830	430	460	380	380	420	610	400	380	420	400
Lipetsk			52.6362	39.5812		990	730	870	840	660	620	600	720	680	840	910	580	560	640	570	490	650	520	480	490	700	420	430	710	450	500	420	530	430	510	630	450	390	730	390	400	430	370	380	720	360	350	370	360
Elets			52.6187	38.5032		960	740	840	800	680	610	600	680	650	790	860	590	560	610	540	510	600	500	470	470	750	420	450	660	430	540	410	490	410	470	690	490	410	670	380	380	480	370	370	780	360	360	350	340
Gryazi			52.4924	39.9333		1020	750	900	860	670	640	620	740	710	870	940	590	570	660	600	510	670	550	510	510	690	440	440	740	470	500	440	550	450	540	620	450	410	760	410	430	440	380	400	700	390	370	390	380
Gomel			52.4309	30.9994		830	930	750	680	970	730	800	630	640	600	620	870	810	620	570	820	510	580	620	600	1180	670	800	440	570	950	630	480	570	480	1130	880	740	410	600	560	880	670	590	1240	600	640	570	580
Livny			52.4264	37.6046		950	770	830	790	730	630	630	680	650	770	840	630	600	610	540	550	590	500	480	480	810	450	500	630	440	600	430	480	420	460	750	540	450	640	400	400	530	410	390	840	380	390	370	360
Rtishchevo			52.2535	43.8298		1190	810	1080	1050	690	770	720	920	880	1080	1160	640	650	840	780	560	880	720	660	670	550	570	490	970	650	450	580	760	620	740	490	430	480	1000	570	600	420	500	560	530	540	510	560	540
Pinsk			52.1191	26.0787		910	1170	850	780	1240	960	1040	790	820	680	650	1130	1070	810	790	1100	680	820	880	860	1490	950	1090	550	830	1250	910	710	840	710	1440	1190	1030	500	880	840	1180	970	880	1560	890	940	860	870
Brest			52.0928	23.7192		960	1280	930	860	1370	1080	1160	890	920	750	700	1260	1200	920	910	1240	790	950	1010	990	1640	1080	1230	650	970	1400	1050	830	970	840	1590	1330	1170	600	1020	980	1330	1110	1010	1700	1030	1080	990	1010
Druzhba			52.0543	33.9425		900	880	800	740	880	700	740	660	650	690	730	780	730	620	560	710	550	550	560	550	1040	570	680	530	510	810	550	470	500	460	980	750	620	510	510	490	740	560	500	1080	500	530	480	480
Kastornoe			51.8269	38.1246		1020	830	910	860	780	700	690	750	720	850	910	680	660	680	620	610	660	580	550	550	830	510	550	700	510	630	500	550	490	540	760	580	500	710	470	470	560	460	450	850	440	450	440	430
Kursk			51.7313	36.1928		980	860	870	820	840	710	720	720	700	790	840	740	700	660	600	660	620	570	560	560	940	540	610	630	510	720	520	520	500	510	870	660	560	630	490	480	650	510	480	960	470	490	460	450
Voronezh			51.6678	39.2069		1070	840	960	910	770	720	710	800	770	900	970	690	660	720	660	610	720	610	580	580	790	530	540	770	540	610	520	600	520	590	720	560	500	780	490	500	540	470	480	800	470	460	470	450
Balashov			51.5527	43.1266		1220	870	1110	1080	760	820	770	950	910	1090	1170	710	710	870	810	620	900	750	700	710	650	610	550	980	680	530	620	780	650	760	580	510	540	1000	610	630	490	540	600	620	570	550	590	570
Saratov			51.5473	46.0161		1350	930	1230	1210	790	920	860	1080	1040	1240	1320	760	780	1000	940	690	1050	880	820	830	580	720	620	1140	810	550	740	930	780	910	520	550	630	1160	730	760	530	650	720	520	700	660	720	710
Chernigov			51.5048	31.2799		940	1010	850	780	1040	820	870	730	730	710	720	930	880	710	660	880	610	670	700	680	1220	730	850	540	640	990	700	570	640	560	1160	930	790	510	660	630	920	730	650	1270	660	700	630	640
Borisoglebsk			51.3696	42.0993		1200	880	1080	1050	780	810	770	930	890	1060	1130	720	710	840	780	630	870	730	680	690	700	600	560	940	650	560	610	750	630	730	630	530	540	950	590	610	510	540	580	680	560	530	570	550
Stary Oskol			51.3017	37.8432		1070	890	950	910	840	750	750	800	770	880	940	750	720	730	670	670	710	630	610	610	880	570	610	740	560	690	560	600	550	580	820	640	560	740	520	520	620	530	510	900	500	510	500	490
Konotop			51.2426	33.1923		980	980	880	820	990	800	840	750	740	760	790	880	830	710	660	820	630	650	660	650	1130	680	780	590	610	910	650	560	600	560	1070	850	720	570	610	590	840	670	600	1170	610	640	580	580
Talovaya			51.1259	40.7373		1180	900	1060	1020	810	800	780	900	870	1020	1090	740	730	820	760	650	830	710	670	670	770	600	580	890	640	620	600	710	610	690	700	580	560	900	580	590	560	540	570	760	550	530	550	540
Liski			50.9874	39.5257		1150	910	1030	990	840	800	790	880	840	980	1040	760	740	800	740	680	790	690	660	660	830	600	610	840	620	660	600	680	600	660	770	620	570	850	570	580	600	550	560	830	540	540	550	530
Sumy			50.9	34.8151		1040	980	940	880	960	810	840	790	780	830	870	860	820	740	680	790	680	670	670	660	1070	660	740	670	620	850	640	600	600	590	1010	800	690	660	600	590	780	640	590	1090	590	610	570	570
Lutsk			50.7465	25.3342		1070	1320	1010	950	1380	1110	1190	950	970	840	810	1270	1210	970	940	1240	840	970	1020	1000	1610	1080	1220	710	970	1380	1050	850	980	860	1560	1310	1160	660	1010	980	1310	1100	1010	1670	1020	1070	990	1000
Rovno			50.6165	26.2498		1070	1290	1010	940	1350	1080	1160	930	950	840	810	1240	1180	940	910	1200	820	940	990	970	1570	1040	1180	700	940	1330	1010	820	940	830	1510	1270	1120	650	970	940	1260	1060	970	1620	980	1020	950	960
Belgorod			50.5961	36.5885		1110	980	1000	950	940	830	840	850	830	910	960	850	810	790	730	770	750	700	690	680	1000	660	710	750	640	800	640	650	620	630	940	750	670	750	610	600	740	620	600	1020	590	600	580	570
Kiev			50.4577	30.5382		1050	1140	970	900	1160	950	1000	850	860	820	830	1060	1000	830	790	1000	730	790	820	810	1330	850	970	650	770	1100	820	690	770	690	1270	1040	910	620	780	760	1030	850	780	1370	780	820	750	760
Zhitomir			50.2685	28.6718		1080	1220	1000	930	1260	1020	1090	910	920	840	840	1150	1100	900	860	1100	790	870	910	890	1450	950	1080	690	860	1220	920	760	860	770	1390	1160	1020	650	880	850	1150	950	880	1490	880	920	850	860
Petrov Val			50.1387	45.1983		1440	1060	1320	1290	930	1020	970	1170	1120	1310	1390	890	900	1080	1020	810	1110	960	910	920	740	820	740	1190	890	690	830	990	870	970	680	680	740	1210	820	840	660	750	810	680	790	750	800	790
Mikhailovka			50.0632	43.2341		1370	1040	1250	1220	930	970	930	1090	1050	1220	1290	870	870	1010	950	790	1030	900	840	850	790	770	710	1090	820	700	770	910	800	890	730	670	700	1110	750	770	660	700	740	750	720	700	740	720
Kharkiv			49.9943	36.2552		1170	1050	1060	1000	1010	900	910	910	890	960	1010	920	880	850	790	840	800	760	750	750	1070	730	780	800	710	870	710	710	690	700	1000	820	740	790	680	670	800	690	670	1080	660	670	650	640
Lviv			49.8359	24.0201		1190	1450	1140	1070	1520	1250	1330	1090	1110	970	930	1410	1350	1100	1080	1370	970	1110	1160	1140	1750	1220	1360	840	1110	1510	1180	990	1110	1000	1690	1450	1300	790	1150	1110	1440	1230	1140	1800	1160	1200	1120	1130
Belaya Tserkov			49.8026	30.1319		1130	1220	1040	970	1240	1020	1080	930	940	890	900	1130	1080	910	870	1070	810	870	900	890	1400	930	1040	730	850	1170	900	770	840	770	1340	1110	980	690	860	830	1100	920	850	1440	860	890	830	840
Poltava			49.5983	34.5356		1180	1120	1080	1020	1100	960	980	930	920	960	1000	1000	960	890	830	930	820	810	810	800	1180	810	880	800	760	980	780	740	750	730	1120	920	830	780	750	730	910	780	740	1200	730	750	720	710
Ternopil			49.5534	25.5986		1190	1410	1130	1060	1460	1210	1280	1060	1080	960	940	1360	1300	1070	1040	1310	940	1060	1110	1090	1670	1160	1290	820	1060	1440	1120	950	1060	950	1620	1380	1230	780	1090	1060	1370	1170	1080	1720	1090	1140	1060	1070
Cherkassy			49.4305	32.0602		1170	1200	1080	1010	1200	1010	1060	950	950	940	960	1090	1050	920	870	1030	830	860	880	870	1320	890	990	780	830	1110	870	770	820	770	1260	1050	930	750	830	810	1040	880	820	1350	820	850	800	800
Khmelnytskyi			49.4199	26.9914		1190	1370	1120	1050	1410	1170	1230	1030	1050	950	940	1300	1250	1040	1000	1250	920	1020	1060	1040	1600	1100	1230	810	1010	1370	1070	910	1010	910	1550	1310	1170	760	1030	1000	1300	1110	1030	1650	1030	1080	1000	1010
Vinnitsa			49.2313	28.4737		1200	1330	1120	1050	1360	1130	1190	1020	1030	960	950	1250	1200	1010	970	1200	900	980	1020	1000	1530	1050	1170	800	960	1310	1020	870	960	870	1470	1240	1110	760	980	950	1230	1050	970	1570	980	1020	950	960
Kremenchuk			49.0864	33.434		1220	1200	1120	1060	1190	1030	1060	990	980	1000	1030	1080	1040	950	890	1010	870	880	890	880	1280	890	970	830	840	1070	860	800	820	790	1210	1020	910	810	820	810	1000	860	820	1300	810	840	790	790
Millerovo			48.9216	40.3949		1380	1140	1270	1220	1060	1040	1020	1110	1080	1210	1270	980	970	1040	970	900	1020	930	900	900	990	840	830	1060	860	860	840	910	840	900	930	820	800	1060	810	820	800	780	800	970	780	770	780	770
Ivano-Frankivsk			48.9209	24.7098		1280	1510	1220	1150	1560	1300	1370	1150	1170	1050	1020	1450	1390	1160	1130	1410	1040	1160	1200	1180	1770	1250	1390	910	1150	1530	1220	1040	1150	1040	1710	1470	1330	870	1180	1150	1460	1260	1180	1820	1190	1230	1160	1170
Kramatorsk			48.7336	37.5823		1330	1170	1220	1160	1120	1040	1040	1070	1040	1130	1180	1030	1000	1000	940	950	970	910	890	890	1120	860	880	970	850	950	840	870	830	850	1050	900	840	960	810	810	890	810	800	1110	790	790	780	770
Volgograd			48.7039	44.4524		1540	1200	1420	1390	1080	1150	1100	1270	1230	1390	1470	1030	1040	1180	1120	950	1200	1070	1020	1030	910	940	880	1260	1000	850	950	1080	970	1060	850	830	870	1270	930	950	810	870	920	850	900	870	910	890
Kamianets-Podilskyi			48.6829	26.5813		1270	1450	1210	1140	1490	1250	1320	1120	1140	1040	1020	1380	1330	1120	1090	1330	1000	1100	1140	1120	1680	1180	1310	890	1090	1450	1150	990	1090	990	1620	1390	1250	850	1110	1080	1380	1190	1110	1720	1120	1160	1090	1090
Uzhhorod			48.6227	22.2937		1360	1640	1320	1250	1700	1430	1510	1270	1290	1140	1100	1600	1540	1290	1260	1560	1160	1290	1340	1320	1930	1400	1540	1020	1300	1690	1370	1170	1300	1180	1870	1630	1480	970	1330	1300	1620	1420	1330	1980	1340	1380	1310	1320
Lugansk			48.5765	39.3372		1390	1180	1270	1230	1110	1060	1050	1120	1090	1200	1260	1030	1010	1050	990	940	1030	950	920	920	1070	870	880	1050	880	920	860	920	860	900	1000	880	840	1050	830	840	860	820	820	1040	810	800	810	800
Kamyanske			48.5112	34.5929		1300	1240	1200	1130	1210	1070	1100	1060	1040	1080	1110	1110	1070	1010	950	1040	940	930	930	920	1270	920	980	910	880	1080	900	860	870	850	1200	1020	930	890	860	850	1010	890	850	1280	850	860	830	830
Kropivnitskij			48.5108	32.244		1280	1290	1180	1120	1280	1110	1150	1050	1050	1050	1060	1180	1130	1020	970	1110	930	960	970	960	1390	980	1070	880	920	1180	950	870	910	870	1320	1120	1010	850	920	900	1110	960	910	1410	910	930	880	880
Dnepropetrovsk			48.4844	35.0395		1310	1230	1200	1140	1200	1070	1090	1060	1050	1090	1130	1100	1070	1010	950	1030	950	930	930	920	1250	910	970	930	880	1060	900	870	870	860	1190	1010	920	910	860	850	990	880	850	1260	840	860	830	820
Morozovsk			48.3514	41.8225		1480	1210	1370	1330	1120	1120	1100	1210	1180	1310	1380	1050	1040	1130	1070	960	1130	1020	980	990	1010	920	890	1170	950	900	920	1020	930	1000	940	870	870	1170	890	910	850	860	880	970	870	850	870	860
Gorlovka			48.3227	38.0803		1380	1220	1270	1220	1150	1080	1080	1120	1100	1190	1240	1070	1040	1060	990	990	1020	960	940	940	1140	900	920	1030	900	980	890	920	880	900	1070	930	880	1020	850	850	910	850	840	1120	830	830	830	820
Chernivtsi			48.293	25.9377		1320	1510	1260	1190	1560	1310	1380	1180	1200	1090	1070	1450	1390	1180	1150	1400	1060	1160	1210	1190	1740	1250	1370	950	1150	1510	1210	1050	1150	1050	1680	1450	1310	900	1180	1150	1440	1250	1170	1780	1180	1220	1150	1160
Donetsk			48.0091	37.8292		1410	1250	1300	1250	1190	1120	1120	1150	1130	1210	1260	1100	1080	1090	1020	1020	1050	990	970	970	1180	930	960	1050	930	1020	920	950	910	930	1110	970	920	1040	890	890	950	890	880	1160	870	870	860	850
Krivoy Rog			47.9126	33.4008		1350	1330	1250	1190	1310	1150	1180	1120	1110	1130	1150	1210	1160	1080	1020	1130	1000	1010	1020	1000	1380	1010	1080	960	960	1180	990	930	950	920	1310	1130	1030	930	950	930	1110	980	940	1390	940	960	920	920
Zaporozhye			47.842	35.1578		1380	1300	1280	1220	1260	1140	1160	1130	1120	1160	1200	1170	1130	1080	1020	1090	1020	1000	1000	990	1300	980	1040	1000	950	1120	960	940	940	930	1240	1070	990	980	930	920	1050	950	920	1300	910	920	900	890
Kotovsk			47.7474	29.5407		1360	1440	1270	1200	1450	1250	1300	1160	1170	1120	1120	1350	1300	1140	1100	1290	1040	1100	1130	1110	1590	1150	1250	960	1070	1370	1120	1000	1070	1000	1520	1310	1190	920	1080	1060	1300	1130	1070	1610	1070	1110	1050	1050
Shakhty			47.7092	40.2186		1500	1280	1390	1340	1200	1170	1150	1230	1200	1320	1370	1120	1100	1160	1100	1040	1140	1060	1030	1030	1120	970	960	1160	990	990	970	1030	970	1020	1050	960	940	1160	940	940	940	920	930	1090	910	900	910	900
Rostov-na-Donu			47.2265	39.718		1540	1330	1430	1380	1250	1220	1200	1270	1240	1350	1400	1170	1160	1200	1140	1090	1180	1100	1070	1070	1190	1020	1020	1190	1030	1050	1020	1070	1010	1060	1120	1020	990	1190	990	990	1000	970	970	1150	960	960	960	950
Mariupol			47.1189	37.5531		1500	1350	1390	1340	1290	1220	1220	1240	1220	1300	1340	1210	1180	1180	1120	1120	1140	1090	1070	1070	1270	1030	1060	1130	1030	1120	1020	1040	1010	1030	1200	1070	1020	1120	990	990	1050	990	980	1250	970	970	960	950
Mykolaiv			46.966	32.0282		1450	1460	1350	1290	1440	1280	1310	1230	1220	1220	1230	1340	1300	1190	1140	1270	1110	1130	1140	1130	1530	1140	1220	1050	1090	1330	1120	1050	1080	1040	1460	1270	1170	1020	1080	1060	1260	1120	1070	1540	1070	1090	1050	1050
Melitopol			46.8493	35.3604		1490	1410	1390	1330	1360	1250	1270	1240	1230	1270	1310	1270	1240	1190	1130	1190	1130	1110	1110	1100	1380	1090	1130	1110	1060	1210	1070	1050	1040	1040	1320	1160	1090	1090	1030	1020	1140	1050	1020	1380	1020	1030	1000	1000
Berdyansk			46.7694	36.8074		1520	1400	1420	1360	1340	1250	1260	1270	1250	1310	1350	1250	1230	1210	1150	1170	1160	1120	1110	1110	1330	1080	1110	1150	1060	1170	1070	1070	1050	1060	1270	1130	1070	1130	1030	1030	1110	1040	1020	1320	1010	1020	1000	990
Kherson			46.6559	32.6178		1480	1480	1390	1320	1460	1300	1330	1260	1250	1260	1270	1360	1320	1220	1170	1280	1140	1160	1160	1150	1520	1160	1230	1090	1110	1330	1140	1070	1100	1070	1460	1280	1180	1060	1100	1090	1260	1130	1090	1530	1090	1110	1070	1070
Odessa			46.4634	30.7052		1500	1540	1410	1340	1540	1360	1400	1290	1290	1260	1270	1430	1390	1260	1210	1370	1170	1210	1230	1210	1630	1230	1320	1100	1170	1430	1210	1120	1160	1110	1570	1370	1270	1070	1170	1150	1360	1210	1160	1650	1160	1190	1140	1140
Elista			46.3826	44.2258		1760	1450	1640	1600	1340	1380	1350	1490	1450	1600	1660	1290	1290	1410	1340	1200	1410	1300	1250	1260	1170	1180	1130	1450	1220	1110	1180	1290	1200	1280	1110	1090	1120	1460	1160	1170	1070	1110	1150	1100	1130	1110	1140	1120
Astrakhan			46.3707	47.9879		1900	1520	1780	1750	1390	1490	1440	1630	1590	1760	1830	1350	1370	1540	1480	1280	1570	1430	1370	1380	1140	1280	1200	1630	1350	1140	1300	1450	1330	1430	1090	1140	1200	1650	1280	1300	1120	1220	1270	1050	1250	1220	1270	1250
Kerch			45.3562	36.4492		1670	1560	1560	1510	1500	1410	1420	1420	1400	1460	1490	1410	1390	1370	1300	1330	1310	1280	1270	1260	1480	1240	1270	1290	1220	1330	1220	1220	1200	1210	1420	1280	1230	1270	1190	1180	1270	1190	1180	1460	1170	1180	1160	1150
Evpatoria			45.2081	33.3602		1650	1620	1550	1490	1590	1450	1480	1420	1410	1420	1440	1490	1450	1380	1320	1410	1300	1310	1310	1300	1620	1300	1360	1250	1260	1440	1280	1230	1250	1220	1550	1390	1310	1230	1240	1230	1380	1270	1230	1620	1230	1240	1210	1210
Krasnodar			45.1058	38.9963		1750	1570	1640	1580	1490	1450	1440	1480	1460	1540	1590	1410	1390	1420	1360	1330	1380	1320	1300	1300	1420	1260	1260	1380	1260	1300	1250	1280	1240	1270	1360	1260	1230	1370	1220	1220	1240	1200	1200	1390	1190	1190	1190	1180
Stavropol			45.0591	41.9297		1820	1580	1710	1660	1480	1480	1460	1550	1520	1640	1690	1410	1410	1480	1420	1330	1460	1380	1340	1340	1350	1280	1260	1490	1310	1260	1280	1350	1280	1340	1290	1230	1240	1480	1250	1260	1220	1220	1240	1300	1220	1210	1230	1210
Simferopol			44.9595	34.1011		1680	1630	1580	1520	1590	1470	1490	1450	1440	1460	1480	1500	1460	1400	1350	1420	1330	1330	1330	1320	1610	1310	1360	1290	1280	1440	1290	1260	1260	1250	1550	1390	1320	1270	1260	1250	1380	1280	1250	1600	1240	1250	1230	1220
Sevastopol			44.5818	33.6263		1720	1680	1620	1560	1650	1520	1540	1490	1480	1490	1510	1550	1510	1450	1390	1470	1370	1370	1380	1370	1670	1360	1420	1330	1320	1500	1340	1300	1310	1290	1600	1450	1370	1300	1300	1290	1430	1330	1290	1660	1290	1300	1270	1270
Sochi			43.4415	39.9262		1940	1750	1830	1780	1670	1640	1630	1680	1660	1740	1790	1590	1580	1620	1550	1510	1580	1520	1490	1490	1570	1440	1440	1580	1450	1460	1440	1480	1430	1470	1510	1430	1410	1570	1410	1410	1410	1390	1390	1520	1380	1380	1380	1370
Tallin			59.4413	24.7396		320	860	390	390	1010	730	830	520	570	350	280	950	900	610	650	990	550	720	790	770	1390	890	1030	490	790	1190	860	670	810	690	1380	1140	1000	490	860	830	1150	960	870	1500	890	940	870	890
Tartu			58.36	26.7271		270	760	300	270	910	610	710	380	430	200	120	840	780	470	510	860	390	570	650	630	1270	750	900	320	640	1060	720	510	660	530	1250	1010	860	320	720	680	1020	810	720	1380	750	790	720	740
Narva			59.3569	28.1149		140	670	200	200	820	540	640	330	380	200	170	760	710	420	480	800	380	540	610	590	1200	710	850	360	610	1000	680	500	630	520	1190	950	810	380	690	660	960	770	690	1310	720	760	690	710
Riga			56.968	24.101		490	960	500	460	1090	790	890	560	600	360	270	1010	950	630	660	1020	520	720	790	770	1440	890	1050	400	770	1220	860	630	790	650	1410	1160	1000	370	850	810	1170	950	850	1540	870	920	840	860
Daugavpils			55.8837	26.5444		500	880	470	410	990	680	780	470	510	300	240	900	830	520	530	890	400	590	660	640	1320	760	910	250	630	1080	720	480	650	500	1280	1020	860	210	700	660	1030	800	700	1410	730	780	690	710
Liepaja			56.5295	21.0042		660	1150	690	650	1290	980	1080	750	800	560	470	1210	1140	830	850	1210	720	910	990	960	1640	1080	1240	590	960	1410	1050	820	980	840	1610	1350	1190	550	1040	1000	1360	1140	1040	1730	1060	1110	1030	1050
Vilnius			54.6854	25.2625		660	1020	630	560	1120	820	910	610	650	450	400	1020	960	660	660	1010	530	710	780	750	1430	870	1020	380	740	1190	830	600	760	610	1390	1130	970	330	810	770	1130	910	810	1510	830	880	790	810
Kaunas			54.8966	23.9437		680	1070	660	600	1190	880	980	670	710	490	420	1090	1030	720	720	1080	590	780	850	830	1500	940	1100	440	820	1270	900	670	830	680	1470	1210	1040	400	880	840	1210	980	880	1590	900	960	870	890
[truncated: 129 more columns]

## Sheet: Solver
Parameter
-0.0459	1		6.09159

## Sheet: Probabilities
						St. Petersburg	Vologda	Chudovo	Velikiy Novgorod	Galich	Krasnyj Kholm	Rybinsk	Valdai	Bologoye	Dno	Pskov	Kostroma	Yaroslavl	Vyshniy Volochek	Torzhok	Ivanovo	Peno	Tver	Dubna	Konakovo	Yoshkar-Ola	Alexandrov	Kovrov	Velikie Luki	Klin	Nizhny Novgorod	Sergiev Posad	Rzhev	Solnechnogorsk	Zubtsov	Cheboksary	Gorbatov	Vladimir	Nevel	Pushkino	Zelenograd	Pavlovo	Petushki	Korolev	Kazan	Staraya Kupavna	Orekhovo-Zuyevo	Moscow	Lyubertsy
						30.3196	39.9094	31.6525	31.2749	42.3489	37.1095	38.8452	33.2429	34.0651	29.96	28.3823	40.9276	39.8862	34.5607	34.9576	40.9851	32.7306	35.9338	37.1711	36.7681	47.8953	38.7132	41.31	30.5299	36.7293	44.0327	38.1401	34.3283	36.9774	34.5812	47.2468	43.0622	40.4101	29.9291	37.8355	37.1946	43.0658	39.4557	37.8443	49.1606	38.1756	38.9955	37.615	37.8909
			latitude	longitude		59.9304	59.1986	59.1242	58.529	58.3818	58.0541	58.0437	57.9704	57.8898	57.8274	57.8069	57.7668	57.6329	57.5843	57.0471	57.0123	56.9121	56.8524	56.7492	56.712	56.6425	56.3976	56.3615	56.3423	56.335	56.3215	56.312	56.2642	56.1852	56.176	56.1441	56.1311	56.1303	56.036	56.0101	55.9914	55.9649	55.9336	55.9137	55.8135	55.8124	55.8082	55.757	55.6797
Cities
St. Petersburg			59.9304	30.3196		1	1.08702e-11	0.00405421	0.000408508	7.02712e-15	1.69429e-09	2.72219e-11	4.14752e-06	6.61339e-07	2.60108e-05	6.56341e-06	1.10363e-13	6.92132e-13	6.66374e-08	4.24298e-09	1.11203e-14	6.66374e-08	4.27529e-10	2.72219e-11	4.30784e-11	1.86988e-22	2.7638e-13	7.08062e-16	1.06256e-08	1.08702e-11	1.14629e-18	6.92132e-13	4.27529e-10	4.34064e-12	1.70719e-10	2.95906e-22	7.18885e-18	2.80605e-15	2.6812e-09	4.37369e-13	1.09529e-12	4.54275e-18	1.11203e-14	2.7638e-13	1.19966e-24	1.10363e-13	1.75978e-14	2.7638e-13	1.10363e-13
Vologda			59.1986	39.9094		1.08702e-11	1	4.27529e-10	1.0788e-10	0.000408508	6.51382e-05	0.00161891	6.71448e-09	4.21092e-08	1.09529e-12	1.75978e-14	0.000408508	0.000408508	6.66374e-08	2.66094e-08	1.03865e-05	1.70719e-10	1.05453e-07	4.1791e-07	2.64084e-07	1.08702e-11	4.1791e-07	2.64084e-07	1.74649e-13	4.21092e-08	1.06256e-08	1.66878e-07	6.7656e-10	2.66094e-08	6.7656e-10	1.08702e-11	1.68149e-08	1.66878e-07	1.75978e-14	2.66094e-08	1.68149e-08	6.71448e-09	6.66374e-08	1.68149e-08	4.40699e-14	1.68149e-08	2.66094e-08	6.71448e-09	6.71448e-09
Chudovo			59.1242	31.6525		0.00405421	4.27529e-10	1	0.0402357	4.37369e-13	1.66878e-07	2.6812e-09	0.00064646	0.000103081	0.000408508	1.64366e-05	6.86902e-12	6.81711e-11	1.64366e-05	1.04656e-06	1.09529e-12	1.03865e-05	6.66374e-08	4.24298e-09	1.06256e-08	1.16381e-20	4.30784e-11	1.10363e-13	4.1791e-07	2.6812e-09	1.12903e-16	1.0788e-10	6.66374e-08	1.07065e-09	4.21092e-08	2.91451e-20	7.08062e-16	4.37369e-13	6.66374e-08	6.81711e-11	2.70162e-10	7.08062e-16	2.74291e-12	6.81711e-11	7.46673e-23	1.72019e-11	4.34064e-12	4.30784e-11	2.72219e-11
Velikiy Novgorod			58.529	31.2749		0.000408508	1.0788e-10	0.0402357	1	1.74649e-13	1.66878e-07	1.07065e-09	0.00256192	0.000258142	0.00641575	0.000163124	4.34064e-12	4.30784e-11	4.11618e-05	4.14752e-06	1.09529e-12	0.000103081	2.64084e-07	1.06256e-08	2.66094e-08	7.35431e-21	1.0788e-10	1.10363e-13	1.03865e-05	6.71448e-09	1.12903e-16	2.70162e-10	6.61339e-07	2.6812e-09	2.64084e-07	1.84172e-20	1.1205e-15	6.92132e-13	1.65617e-06	2.70162e-10	1.07065e-09	7.08062e-16	4.34064e-12	1.70719e-10	4.71834e-23	6.81711e-11	1.08702e-11	1.70719e-10	6.81711e-11
Galich			58.3818	42.3489		7.02712e-15	0.000408508	4.37369e-13	1.74649e-13	1	6.61339e-07	6.51382e-05	1.72019e-11	1.70719e-10	2.80605e-15	4.50842e-17	0.00641575	0.000408508	4.27529e-10	6.7656e-10	0.000408508	1.73329e-12	4.24298e-09	6.66374e-08	2.66094e-08	2.66094e-08	6.61339e-07	2.60108e-05	1.77318e-15	6.71448e-09	1.03865e-05	1.66878e-07	1.72019e-11	1.06256e-08	2.72219e-11	1.68149e-08	1.03865e-05	2.62088e-06	1.78668e-16	2.66094e-08	6.71448e-09	4.14752e-06	4.1791e-07	1.68149e-08	1.0788e-10	2.66094e-08	1.05453e-07	6.71448e-09	1.06256e-08
Krasnyj Kholm			58.0541	37.1095		1.69429e-09	6.51382e-05	1.66878e-07	1.66878e-07	6.61339e-07	1	0.0101529	2.60108e-05	0.000258142	4.24298e-09	4.30784e-11	2.60108e-05	0.000408508	0.00064646	0.000408508	6.56341e-06	1.65617e-06	0.00102302	0.00102302	0.00102302	4.40699e-14	6.51382e-05	4.1791e-07	1.69429e-09	0.000163124	6.7656e-10	0.000103081	6.56341e-06	6.51382e-05	6.56341e-06	1.10363e-13	4.24298e-09	1.65617e-06	1.70719e-10	2.60108e-05	2.60108e-05	2.6812e-09	2.62088e-06	1.64366e-05	4.47435e-16	6.56341e-06	4.14752e-06	6.56341e-06	4.14752e-06
Rybinsk			58.0437	38.8452		2.72219e-11	0.00161891	2.6812e-09	1.07065e-09	6.51382e-05	0.0101529	1	2.64084e-07	2.62088e-06	4.30784e-11	4.37369e-13	0.00256192	0.0254256	6.56341e-06	6.56341e-06	0.000408508	1.68149e-08	4.11618e-05	0.000258142	0.000163124	6.86902e-12	0.000258142	1.64366e-05	1.72019e-11	2.60108e-05	4.21092e-08	0.000103081	1.66878e-07	1.64366e-05	2.64084e-07	1.08702e-11	2.64084e-07	2.60108e-05	2.74291e-12	2.60108e-05	1.03865e-05	1.66878e-07	1.64366e-05	1.64366e-05	4.40699e-14	1.03865e-05	1.03865e-05	4.14752e-06	4.14752e-06
Valdai			57.9704	33.2429		4.14752e-06	6.71448e-09	0.00064646	0.00256192	1.72019e-11	2.60108e-05	2.64084e-07	1	0.100761	0.000163124	1.65617e-06	1.07065e-09	1.06256e-08	0.0160668	0.00102302	4.27529e-10	0.00405421	0.000103081	4.14752e-06	1.03865e-05	1.814e-18	4.21092e-08	4.30784e-11	1.64366e-05	2.62088e-06	2.78484e-14	1.05453e-07	0.000103081	1.04656e-06	4.11618e-05	4.54275e-18	2.7638e-13	2.70162e-10	1.65617e-06	1.05453e-07	2.64084e-07	1.74649e-13	1.69429e-09	6.66374e-08	1.84172e-20	2.66094e-08	4.24298e-09	6.66374e-08	2.66094e-08
Bologoye			57.8898	34.0651		6.61339e-07	4.21092e-08	0.000103081	0.000258142	1.70719e-10	0.000258142	2.62088e-06	0.100761	1	1.64366e-05	1.66878e-07	6.71448e-09	1.05453e-07	0.159454	0.00641575	2.6812e-09	0.00256192	0.00064646	2.60108e-05	6.51382e-05	1.80029e-17	2.64084e-07	4.27529e-10	4.14752e-06	1.64366e-05	2.7638e-13	1.04656e-06	0.000258142	6.56341e-06	0.000163124	4.50842e-17	2.74291e-12	2.6812e-09	4.1791e-07	6.61339e-07	2.62088e-06	1.73329e-12	1.68149e-08	4.1791e-07	1.82781e-19	1.66878e-07	2.66094e-08	4.1791e-07	1.66878e-07
Dno			57.8274	29.96		2.60108e-05	1.09529e-12	0.000408508	0.00641575	2.80605e-15	4.24298e-09	4.30784e-11	0.000163124	1.64366e-05	1	0.0160668	1.10363e-13	1.73329e-12	4.14752e-06	6.61339e-07	4.40699e-14	0.000163124	4.21092e-08	1.07065e-09	2.6812e-09	2.95906e-22	1.08702e-11	1.11203e-14	0.000408508	1.69429e-09	4.54275e-18	4.30784e-11	4.1791e-07	6.7656e-10	2.64084e-07	7.41031e-22	7.13453e-17	6.97402e-14	0.000103081	4.30784e-11	2.70162e-10	4.50842e-17	6.92132e-13	4.30784e-11	1.89846e-24	1.08702e-11	1.73329e-12	4.30784e-11	1.72019e-11
Pskov			57.8069	28.3823		6.56341e-06	1.75978e-14	1.64366e-05	0.000163124	4.50842e-17	4.30784e-11	4.37369e-13	1.65617e-06	1.66878e-07	0.0160668	1	1.77318e-15	2.78484e-14	4.21092e-08	1.06256e-08	7.08062e-16	2.62088e-06	4.27529e-10	1.72019e-11	4.30784e-11	3.00429e-24	1.74649e-13	1.12903e-16	6.51382e-05	2.72219e-11	7.29874e-20	6.92132e-13	1.06256e-08	1.08702e-11	4.24298e-09	1.1906e-23	7.24359e-19	1.1205e-15	4.11618e-05	6.92132e-13	4.34064e-12	7.24359e-19	1.11203e-14	6.92132e-13	3.05022e-26	1.74649e-13	2.78484e-14	6.92132e-13	2.7638e-13
Kostroma			57.7668	40.9276		1.10363e-13	0.000408508	6.86902e-12	4.34064e-12	0.00641575	2.60108e-05	0.00256192	1.07065e-09	6.71448e-09	1.10363e-13	1.77318e-15	1	0.0636727	2.66094e-08	4.21092e-08	0.0254256	1.0788e-10	4.1791e-07	1.03865e-05	2.62088e-06	1.69429e-09	0.000103081	0.00064646	1.10363e-13	1.04656e-06	1.03865e-05	2.60108e-05	2.6812e-09	1.04656e-06	4.24298e-09	4.24298e-09	4.11618e-05	0.000258142	1.75978e-14	4.14752e-06	1.04656e-06	1.64366e-05	4.11618e-05	2.62088e-06	1.08702e-11	4.14752e-06	1.03865e-05	1.04656e-06	1.04656e-06
Yaroslavl			57.6329	39.8862		6.92132e-13	0.000408508	6.81711e-11	4.30784e-11	0.000408508	0.000408508	0.0254256	1.06256e-08	1.05453e-07	1.73329e-12	2.78484e-14	0.0636727	1	4.1791e-07	1.04656e-06	0.0101529	1.69429e-09	1.03865e-05	0.000163124	6.51382e-05	1.0788e-10	0.00102302	0.000408508	2.74291e-12	1.64366e-05	1.65617e-06	0.000258142	4.21092e-08	1.64366e-05	6.66374e-08	2.70162e-10	6.56341e-06	0.000408508	2.7638e-13	4.11618e-05	1.03865e-05	4.14752e-06	0.000163124	2.60108e-05	1.09529e-12	2.60108e-05	6.51382e-05	1.03865e-05	1.03865e-05
Vyshniy Volochek			57.5843	34.5607		6.66374e-08	6.66374e-08	1.64366e-05	4.11618e-05	4.27529e-10	0.00064646	6.56341e-06	0.0160668	0.159454	4.14752e-06	4.21092e-08	2.66094e-08	4.1791e-07	1	0.0636727	1.68149e-08	0.00256192	0.00405421	0.000258142	0.00064646	7.13453e-17	2.62088e-06	2.6812e-09	2.62088e-06	0.000163124	1.73329e-12	6.56341e-06	0.00102302	6.51382e-05	0.00064646	1.78668e-16	1.72019e-11	1.68149e-08	2.64084e-07	4.14752e-06	1.64366e-05	1.08702e-11	1.05453e-07	4.14752e-06	7.24359e-19	1.04656e-06	1.66878e-07	2.62088e-06	1.65617e-06
Torzhok			57.0471	34.9576		4.24298e-09	2.66094e-08	1.04656e-06	4.14752e-06	6.7656e-10	0.000408508	6.56341e-06	0.00102302	0.00641575	6.61339e-07	1.06256e-08	4.21092e-08	1.04656e-06	0.0636727	1	6.66374e-08	0.00161891	0.0636727	0.00161891	0.00405421	1.78668e-16	1.64366e-05	1.06256e-08	2.62088e-06	0.00256192	6.86902e-12	6.51382e-05	0.0101529	0.00064646	0.0101529	7.08062e-16	6.81711e-11	1.05453e-07	2.64084e-07	6.51382e-05	0.000258142	6.81711e-11	1.04656e-06	4.11618e-05	2.87063e-18	1.64366e-05	2.62088e-06	4.11618e-05	1.64366e-05
Ivanovo			57.0123	40.9851		1.11203e-14	1.03865e-05	1.09529e-12	1.09529e-12	0.000408508	6.56341e-06	0.000408508	4.27529e-10	2.6812e-09	4.40699e-14	7.08062e-16	0.0254256	0.0101529	1.68149e-08	6.66374e-08	1	1.0788e-10	6.61339e-07	2.60108e-05	6.56341e-06	4.24298e-09	0.00102302	0.0254256	1.74649e-13	4.14752e-06	0.000103081	0.000163124	4.24298e-09	6.56341e-06	1.06256e-08	1.06256e-08	0.00064646	0.0101529	1.75978e-14	4.11618e-05	6.56341e-06	0.000408508	0.00102302	2.60108e-05	4.30784e-11	4.11618e-05	0.000258142	1.03865e-05	1.64366e-05
Peno			56.9121	32.7306		6.66374e-08	1.70719e-10	1.03865e-05	0.000103081	1.73329e-12	1.65617e-06	1.68149e-08	0.00405421	0.00256192	0.000163124	2.62088e-06	1.0788e-10	1.69429e-09	0.00256192	0.00161891	1.0788e-10	1	0.000163124	4.14752e-06	1.03865e-05	4.57733e-19	4.21092e-08	2.72219e-11	0.00102302	1.03865e-05	1.75978e-14	1.66878e-07	0.00405421	4.14752e-06	0.00161891	1.814e-18	1.74649e-13	2.70162e-10	0.000103081	2.64084e-07	1.65617e-06	1.74649e-13	2.6812e-09	2.64084e-07	4.6473e-21	6.66374e-08	1.06256e-08	2.64084e-07	1.05453e-07
Tver			56.8524	35.9338		4.27529e-10	1.05453e-07	6.66374e-08	2.64084e-07	4.24298e-09	0.00102302	4.11618e-05	0.000103081	0.00064646	4.21092e-08	4.27529e-10	4.1791e-07	1.03865e-05	0.00405421	0.0636727	6.61339e-07	0.000163124	1	0.0254256	0.100761	2.80605e-15	0.000258142	2.64084e-07	1.66878e-07	0.0254256	1.0788e-10	0.00102302	0.00405421	0.0101529	0.00641575	1.11203e-14	1.69429e-09	1.65617e-06	2.66094e-08	0.00102302	0.00405421	1.07065e-09	1.64366e-05	0.00064646	4.50842e-17	0.000258142	4.11618e-05	0.00064646	0.000258142
Dubna			56.7492	37.1711		2.72219e-11	4.1791e-07	4.24298e-09	1.06256e-08	6.66374e-08	0.00102302	0.000258142	4.14752e-06	2.60108e-05	1.07065e-09	1.72019e-11	1.03865e-05	0.000163124	0.000258142	0.00161891	2.60108e-05	4.14752e-06	0.0254256	1	0.399317	1.10363e-13	0.0101529	6.56341e-06	6.71448e-09	0.100761	4.24298e-09	0.0254256	0.000258142	0.0636727	0.000408508	4.37369e-13	4.21092e-08	6.51382e-05	1.07065e-09	0.0160668	0.0254256	4.21092e-08	0.000408508	0.0101529	1.1205e-15	0.00405421	0.00102302	0.00641575	0.00256192
Konakovo			56.712	36.7681		4.30784e-11	2.64084e-07	1.06256e-08	2.66094e-08	2.66094e-08	0.00102302	0.000163124	1.03865e-05	6.51382e-05	2.6812e-09	4.30784e-11	2.62088e-06	6.51382e-05	0.00064646	0.00405421	6.56341e-06	1.03865e-05	0.100761	0.399317	1	2.78484e-14	0.00405421	2.62088e-06	2.66094e-08	0.159454	1.07065e-09	0.0101529	0.00064646	0.0636727	0.00102302	1.10363e-13	1.68149e-08	2.60108e-05	2.6812e-09	0.0101529	0.0254256	1.06256e-08	0.000163124	0.00641575	4.47435e-16	0.00256192	0.000408508	0.00405421	0.00256192
Yoshkar-Ola			56.6425	47.8953		1.86988e-22	1.08702e-11	1.16381e-20	7.35431e-21	2.66094e-08	4.40699e-14	6.86902e-12	1.814e-18	1.80029e-17	2.95906e-22	3.00429e-24	1.69429e-09	1.0788e-10	7.13453e-17	1.78668e-16	4.24298e-09	4.57733e-19	2.80605e-15	1.10363e-13	2.78484e-14	1	6.86902e-12	6.71448e-09	7.41031e-22	1.75978e-14	1.64366e-05	1.09529e-12	2.84894e-17	4.40699e-14	4.50842e-17	0.0402357	1.04656e-06	6.7656e-10	7.46673e-23	4.37369e-13	6.97402e-14	6.61339e-07	2.72219e-11	2.7638e-13	0.00405421	6.92132e-13	6.86902e-12	1.74649e-13	2.7638e-13
Alexandrov			56.3976	38.7132		2.7638e-13	4.1791e-07	4.30784e-11	1.0788e-10	6.61339e-07	6.51382e-05	0.000258142	4.21092e-08	2.64084e-07	1.08702e-11	1.74649e-13	0.000103081	0.00102302	2.62088e-06	1.64366e-05	0.00102302	4.21092e-08	0.000258142	0.0101529	0.00405421	6.86902e-12	1	0.00064646	1.0788e-10	0.00405421	2.64084e-07	0.159454	4.14752e-06	0.00641575	6.56341e-06	2.72219e-11	4.14752e-06	0.00641575	1.72019e-11	0.0402357	0.0101529	4.14752e-06	0.0402357	0.0254256	1.10363e-13	0.0402357	0.0402357	0.0101529	0.0160668
Kovrov			56.3615	41.31		7.08062e-16	2.64084e-07	1.10363e-13	1.10363e-13	2.60108e-05	4.1791e-07	1.64366e-05	4.30784e-11	4.27529e-10	1.11203e-14	1.12903e-16	0.00064646	0.000408508	2.6812e-09	1.06256e-08	0.0254256	2.72219e-11	2.64084e-07	6.56341e-06	2.62088e-06	6.71448e-09	0.00064646	1	6.97402e-14	2.62088e-06	0.000408508	0.000103081	2.6812e-09	4.14752e-06	4.24298e-09	4.21092e-08	0.00641575	0.0636727	1.11203e-14	4.11618e-05	6.56341e-06	0.00405421	0.00405421	4.11618e-05	1.70719e-10	0.000103081	0.00064646	1.64366e-05	2.60108e-05
Velikie Luki			56.3423	30.5299		1.06256e-08	1.74649e-13	4.1791e-07	1.03865e-05	1.77318e-15	1.69429e-09	1.72019e-11	1.64366e-05	4.14752e-06	0.000408508	6.51382e-05	1.10363e-13	2.74291e-12	2.62088e-06	2.62088e-06	1.74649e-13	0.00102302	1.66878e-07	6.71448e-09	2.66094e-08	7.41031e-22	1.0788e-10	6.97402e-14	1	2.66094e-08	2.84894e-17	4.27529e-10	2.60108e-05	1.06256e-08	1.03865e-05	2.9367e-21	4.47435e-16	6.92132e-13	0.100761	1.07065e-09	6.71448e-09	2.82741e-16	1.08702e-11	6.7656e-10	1.1906e-23	2.70162e-10	2.72219e-11	1.69429e-09	6.7656e-10
Klin			56.335	36.7293		1.08702e-11	4.21092e-08	2.6812e-09	6.71448e-09	6.71448e-09	0.000163124	2.60108e-05	2.62088e-06	1.64366e-05	1.69429e-09	2.72219e-11	1.04656e-06	1.64366e-05	0.000163124	0.00256192	4.14752e-06	1.03865e-05	0.0254256	0.100761	0.159454	1.75978e-14	0.00405421	2.62088e-06	2.66094e-08	1	1.07065e-09	0.0160668	0.00102302	0.399317	0.00256192	1.10363e-13	1.68149e-08	2.60108e-05	4.24298e-09	0.0254256	0.100761	1.68149e-08	0.000408508	0.0254256	4.47435e-16	0.00641575	0.00102302	0.0254256	0.0101529
Nizhny Novgorod			56.3215	44.0327		1.14629e-18	1.06256e-08	1.12903e-16	1.12903e-16	1.03865e-05	6.7656e-10	4.21092e-08	2.78484e-14	2.7638e-13	4.54275e-18	7.29874e-20	1.03865e-05	1.65617e-06	1.73329e-12	6.86902e-12	0.000103081	1.75978e-14	1.0788e-10	4.24298e-09	1.07065e-09	1.64366e-05	2.64084e-07	0.000408508	2.84894e-17	1.07065e-09	1	6.66374e-08	1.09529e-12	1.69429e-09	2.74291e-12	0.000103081	0.0636727	4.11618e-05	4.54275e-18	1.68149e-08	4.24298e-09	0.0402357	1.65617e-06	1.68149e-08	4.1791e-07	4.21092e-08	4.1791e-07	1.06256e-08	1.68149e-08
Sergiev Posad			56.312	38.1401		6.92132e-13	1.66878e-07	1.0788e-10	2.70162e-10	1.66878e-07	0.000103081	0.000103081	1.05453e-07	1.04656e-06	4.30784e-11	6.92132e-13	2.60108e-05	0.000258142	6.56341e-06	6.51382e-05	0.000163124	1.66878e-07	0.00102302	0.0254256	0.0101529	1.09529e-12	0.159454	0.000103081	4.27529e-10	0.0160668	6.66374e-08	1	1.64366e-05	0.0402357	4.11618e-05	6.86902e-12	1.04656e-06	0.00161891	6.81711e-11	0.159454	0.0402357	6.61339e-07	0.0160668	0.100761	1.75978e-14	0.0636727	0.0254256	0.0402357	0.0402357
Rzhev			56.2642	34.3283		4.27529e-10	6.7656e-10	6.66374e-08	6.61339e-07	1.72019e-11	6.56341e-06	1.66878e-07	0.000103081	0.000258142	4.1791e-07	1.06256e-08	2.6812e-09	4.21092e-08	0.00102302	0.0101529	4.24298e-09	0.00405421	0.00405421	0.000258142	0.00064646	2.84894e-17	4.14752e-06	2.6812e-09	2.60108e-05	0.00102302	1.09529e-12	1.64366e-05	1	0.00064646	0.399317	1.12903e-16	1.72019e-11	2.66094e-08	4.14752e-06	4.11618e-05	0.000258142	1.72019e-11	4.1791e-07	4.11618e-05	4.57733e-19	1.64366e-05	1.65617e-06	6.51382e-05	2.60108e-05
Solnechnogorsk			56.1852	36.9774		4.34064e-12	2.66094e-08	1.07065e-09	2.6812e-09	1.06256e-08	6.51382e-05	1.64366e-05	1.04656e-06	6.56341e-06	6.7656e-10	1.08702e-11	1.04656e-06	1.64366e-05	6.51382e-05	0.00064646	6.56341e-06	4.14752e-06	0.0101529	0.0636727	0.0636727	4.40699e-14	0.00641575	4.14752e-06	1.06256e-08	0.399317	1.69429e-09	0.0402357	0.00064646	1	0.00102302	1.74649e-13	2.66094e-08	6.51382e-05	1.69429e-09	0.0636727	0.252334	2.66094e-08	0.00064646	0.0636727	7.08062e-16	0.0160668	0.00256192	0.0636727	0.0254256
Zubtsov			56.176	34.5812		1.70719e-10	6.7656e-10	4.21092e-08	2.64084e-07	2.72219e-11	6.56341e-06	2.64084e-07	4.11618e-05	0.000163124	2.64084e-07	4.24298e-09	4.24298e-09	6.66374e-08	0.00064646	0.0101529	1.06256e-08	0.00161891	0.00641575	0.000408508	0.00102302	4.50842e-17	6.56341e-06	4.24298e-09	1.03865e-05	0.00256192	2.74291e-12	4.11618e-05	0.399317	0.00102302	1	2.82741e-16	4.30784e-11	6.66374e-08	1.65617e-06	0.000103081	0.00064646	2.72219e-11	1.04656e-06	0.000103081	7.24359e-19	2.60108e-05	2.62088e-06	0.000163124	6.51382e-05
Cheboksary			56.1441	47.2468		2.95906e-22	1.08702e-11	2.91451e-20	1.84172e-20	1.68149e-08	1.10363e-13	1.08702e-11	4.54275e-18	4.50842e-17	7.41031e-22	1.1906e-23	4.24298e-09	2.70162e-10	1.78668e-16	7.08062e-16	1.06256e-08	1.814e-18	1.11203e-14	4.37369e-13	1.10363e-13	0.0402357	2.72219e-11	4.21092e-08	2.9367e-21	1.10363e-13	0.000103081	6.86902e-12	1.12903e-16	1.74649e-13	2.82741e-16	1	6.56341e-06	4.24298e-09	4.68269e-22	2.74291e-12	4.37369e-13	6.56341e-06	2.70162e-10	2.74291e-12	0.00405421	4.34064e-12	6.81711e-11	1.09529e-12	2.74291e-12
Gorbatov			56.1311	43.0622		7.18885e-18	1.68149e-08	7.08062e-16	1.1205e-15	1.03865e-05	4.24298e-09	2.64084e-07	2.7638e-13	2.74291e-12	7.13453e-17	7.24359e-19	4.11618e-05	6.56341e-06	1.72019e-11	6.81711e-11	0.00064646	1.74649e-13	1.69429e-09	4.21092e-08	1.68149e-08	1.04656e-06	4.14752e-06	0.00641575	4.47435e-16	1.68149e-08	0.0636727	1.04656e-06	1.72019e-11	2.66094e-08	4.30784e-11	6.56341e-06	1	0.00064646	7.13453e-17	4.1791e-07	6.66374e-08	0.399317	2.60108e-05	2.64084e-07	2.66094e-08	6.61339e-07	6.56341e-06	1.66878e-07	2.64084e-07
Vladimir			56.1303	40.4101		2.80605e-15	1.66878e-07	4.37369e-13	6.92132e-13	2.62088e-06	1.65617e-06	2.60108e-05	2.70162e-10	2.6812e-09	6.97402e-14	1.1205e-15	0.000258142	0.000408508	1.68149e-08	1.05453e-07	0.0101529	2.70162e-10	1.65617e-06	6.51382e-05	2.60108e-05	6.7656e-10	0.00641575	0.0636727	6.92132e-13	2.60108e-05	4.11618e-05	0.00161891	2.66094e-08	6.51382e-05	6.66374e-08	4.24298e-09	0.00064646	1	1.10363e-13	0.00064646	0.000103081	0.000408508	0.0636727	0.00064646	1.08702e-11	0.00161891	0.0101529	0.000258142	0.00064646
Nevel			56.036	29.9291		2.6812e-09	1.75978e-14	6.66374e-08	1.65617e-06	1.78668e-16	1.70719e-10	2.74291e-12	1.65617e-06	4.1791e-07	0.000103081	4.11618e-05	1.75978e-14	2.7638e-13	2.64084e-07	2.64084e-07	1.75978e-14	0.000103081	2.66094e-08	1.07065e-09	2.6812e-09	7.46673e-23	1.72019e-11	1.11203e-14	0.100761	4.24298e-09	4.54275e-18	6.81711e-11	4.14752e-06	1.69429e-09	1.65617e-06	4.68269e-22	7.13453e-17	1.10363e-13	1	1.70719e-10	1.07065e-09	4.50842e-17	1.73329e-12	1.70719e-10	1.89846e-24	6.81711e-11	4.34064e-12	2.70162e-10	1.0788e-10
Pushkino			56.0101	37.8355		4.37369e-13	2.66094e-08	6.81711e-11	2.70162e-10	2.66094e-08	2.60108e-05	2.60108e-05	1.05453e-07	6.61339e-07	4.30784e-11	6.92132e-13	4.14752e-06	4.11618e-05	4.14752e-06	6.51382e-05	4.11618e-05	2.64084e-07	0.00102302	0.0160668	0.0101529	4.37369e-13	0.0402357	4.11618e-05	1.07065e-09	0.0254256	1.68149e-08	0.159454	4.11618e-05	0.0636727	0.000103081	2.74291e-12	4.1791e-07	0.00064646	1.70719e-10	1	0.159454	2.64084e-07	0.0101529	0.631915	7.02712e-15	0.252334	0.0254256	0.252334	0.159454
Zelenograd			55.9914	37.1946		1.09529e-12	1.68149e-08	2.70162e-10	1.07065e-09	6.71448e-09	2.60108e-05	1.03865e-05	2.64084e-07	2.62088e-06	2.70162e-10	4.34064e-12	1.04656e-06	1.03865e-05	1.64366e-05	0.000258142	6.56341e-06	1.65617e-06	0.00405421	0.0254256	0.0254256	6.97402e-14	0.0101529	6.56341e-06	6.71448e-09	0.100761	4.24298e-09	0.0402357	0.000258142	0.252334	0.00064646	4.37369e-13	6.66374e-08	0.000103081	1.07065e-09	0.159454	1	4.21092e-08	0.00161891	0.159454	1.1205e-15	0.0636727	0.00641575	0.159454	0.0636727
Pavlovo			55.9649	43.0658		4.54275e-18	6.71448e-09	7.08062e-16	7.08062e-16	4.14752e-06	2.6812e-09	1.66878e-07	1.74649e-13	1.73329e-12	4.50842e-17	7.24359e-19	1.64366e-05	4.14752e-06	1.08702e-11	6.81711e-11	0.000408508	1.74649e-13	1.07065e-09	4.21092e-08	1.06256e-08	6.61339e-07	4.14752e-06	0.00405421	2.82741e-16	1.68149e-08	0.0402357	6.61339e-07	1.72019e-11	2.66094e-08	2.72219e-11	6.56341e-06	0.399317	0.000408508	4.50842e-17	2.64084e-07	4.21092e-08	1	4.11618e-05	2.64084e-07	2.66094e-08	6.61339e-07	1.03865e-05	1.66878e-07	4.1791e-07
Petushki			55.9336	39.4557		1.11203e-14	6.66374e-08	2.74291e-12	4.34064e-12	4.1791e-07	2.62088e-06	1.64366e-05	1.69429e-09	1.68149e-08	6.92132e-13	1.11203e-14	4.11618e-05	0.000163124	1.05453e-07	1.04656e-06	0.00102302	2.6812e-09	1.64366e-05	0.000408508	0.000163124	2.72219e-11	0.0402357	0.00405421	1.08702e-11	0.000408508	1.65617e-06	0.0160668	4.1791e-07	0.00064646	1.04656e-06	2.70162e-10	2.60108e-05	0.0636727	1.73329e-12	0.0101529	0.00161891	4.11618e-05	1	0.0101529	6.92132e-13	0.0254256	0.252334	0.00405421	0.0101529
Korolev			55.9137	37.8443		2.7638e-13	1.68149e-08	6.81711e-11	1.70719e-10	1.68149e-08	1.64366e-05	1.64366e-05	6.66374e-08	4.1791e-07	4.30784e-11	6.92132e-13	2.62088e-06	2.60108e-05	4.14752e-06	4.11618e-05	2.60108e-05	2.64084e-07	0.00064646	0.0101529	0.00641575	2.7638e-13	0.0254256	4.11618e-05	6.7656e-10	0.0254256	1.68149e-08	0.100761	4.11618e-05	0.0636727	0.000103081	2.74291e-12	2.64084e-07	0.00064646	1.70719e-10	0.631915	0.159454	2.64084e-07	0.0101529	1	7.02712e-15	0.399317	0.0402357	0.399317	0.252334
Kazan			55.8135	49.1606		1.19966e-24	4.40699e-14	7.46673e-23	4.71834e-23	1.0788e-10	4.47435e-16	4.40699e-14	1.84172e-20	1.82781e-19	1.89846e-24	3.05022e-26	1.08702e-11	1.09529e-12	7.24359e-19	2.87063e-18	4.30784e-11	4.6473e-21	4.50842e-17	1.1205e-15	4.47435e-16	0.00405421	1.10363e-13	1.70719e-10	1.1906e-23	4.47435e-16	4.1791e-07	1.75978e-14	4.57733e-19	7.08062e-16	7.24359e-19	0.00405421	2.66094e-08	1.08702e-11	1.89846e-24	7.02712e-15	1.1205e-15	2.66094e-08	6.92132e-13	7.02712e-15	1	1.75978e-14	2.7638e-13	4.44054e-15	1.11203e-14
Staraya Kupavna			55.8124	38.1756		1.10363e-13	1.68149e-08	1.72019e-11	6.81711e-11	2.66094e-08	6.56341e-06	1.03865e-05	2.66094e-08	1.66878e-07	1.08702e-11	1.74649e-13	4.14752e-06	2.60108e-05	1.04656e-06	1.64366e-05	4.11618e-05	6.66374e-08	0.000258142	0.00405421	0.00256192	6.92132e-13	0.0402357	0.000103081	2.70162e-10	0.00641575	4.21092e-08	0.0636727	1.64366e-05	0.0160668	2.60108e-05	4.34064e-12	6.61339e-07	0.00161891	6.81711e-11	0.252334	0.0636727	6.61339e-07	0.0254256	0.399317	1.75978e-14	1	0.100761	0.159454	0.399317
Orekhovo-Zuyevo			55.8082	38.9955		1.75978e-14	2.66094e-08	4.34064e-12	1.08702e-11	1.05453e-07	4.14752e-06	1.03865e-05	4.24298e-09	2.66094e-08	1.73329e-12	2.78484e-14	1.03865e-05	6.51382e-05	1.66878e-07	2.62088e-06	0.000258142	1.06256e-08	4.11618e-05	0.00102302	0.000408508	6.86902e-12	0.0402357	0.00064646	2.72219e-11	0.00102302	4.1791e-07	0.0254256	1.65617e-06	0.00256192	2.62088e-06	6.81711e-11	6.56341e-06	0.0101529	4.34064e-12	0.0254256	0.00641575	1.03865e-05	0.252334	0.0402357	2.7638e-13	0.100761	1	0.0160668	0.0402357
Moscow			55.757	37.615		2.7638e-13	6.71448e-09	4.30784e-11	1.70719e-10	6.71448e-09	6.56341e-06	4.14752e-06	6.66374e-08	4.1791e-07	4.30784e-11	6.92132e-13	1.04656e-06	1.03865e-05	2.62088e-06	4.11618e-05	1.03865e-05	2.64084e-07	0.00064646	0.00641575	0.00405421	1.74649e-13	0.0101529	1.64366e-05	1.69429e-09	0.0254256	1.06256e-08	0.0402357	6.51382e-05	0.0636727	0.000163124	1.09529e-12	1.66878e-07	0.000258142	2.70162e-10	0.252334	0.159454	1.66878e-07	0.00405421	0.399317	4.44054e-15	0.159454	0.0160668	1	0.399317
Lyubertsy			55.6797	37.8909		1.10363e-13	6.71448e-09	2.72219e-11	6.81711e-11	1.06256e-08	4.14752e-06	4.14752e-06	2.66094e-08	1.66878e-07	1.72019e-11	2.7638e-13	1.04656e-06	1.03865e-05	1.65617e-06	1.64366e-05	1.64366e-05	1.05453e-07	0.000258142	0.00256192	0.00256192	2.7638e-13	0.0160668	2.60108e-05	6.7656e-10	0.0101529	1.68149e-08	0.0402357	2.60108e-05	0.0254256	6.51382e-05	2.74291e-12	2.64084e-07	0.00064646	1.0788e-10	0.159454	0.0636727	4.1791e-07	0.0101529	0.252334	1.11203e-14	0.399317	0.0402357	0.399317	1
Odintsovo			55.6554	37.2893		2.7638e-13	4.24298e-09	6.81711e-11	2.70162e-10	2.6812e-09	4.14752e-06	2.62088e-06	6.66374e-08	4.1791e-07	6.81711e-11	1.73329e-12	4.1791e-07	4.14752e-06	4.14752e-06	6.51382e-05	4.14752e-06	6.61339e-07	0.00064646	0.00405421	0.00405421	4.40699e-14	0.00405421	6.56341e-06	2.6812e-09	0.0254256	2.6812e-09	0.0160668	0.000103081	0.0636727	0.000258142	4.37369e-13	6.66374e-08	0.000103081	6.7656e-10	0.100761	0.159454	6.66374e-08	0.00161891	0.100761	1.77318e-15	0.0636727	0.00641575	0.399317	0.159454
Gus-Khrustalnyj			55.6035	40.6569		2.82741e-16	1.06256e-08	4.40699e-14	1.10363e-13	2.64084e-07	1.05453e-07	1.65617e-06	4.30784e-11	2.70162e-10	1.11203e-14	1.78668e-16	1.64366e-05	2.60108e-05	2.6812e-09	1.68149e-08	0.00064646	6.81711e-11	4.1791e-07	1.03865e-05	4.14752e-06	6.7656e-10	0.00102302	0.0160668	2.7638e-13	6.56341e-06	4.11618e-05	0.000258142	1.06256e-08	1.64366e-05	2.66094e-08	4.24298e-09	0.00064646	0.0636727	4.40699e-14	0.000258142	4.11618e-05	0.00064646	0.0254256	0.000258142	2.72219e-11	0.00064646	0.00641575	0.000163124	0.000408508
Murom			55.5778	42.0531		1.13763e-17	4.24298e-09	1.77318e-15	2.80605e-15	6.61339e-07	6.71448e-09	1.66878e-07	1.09529e-12	1.08702e-11	2.82741e-16	4.54275e-18	1.03865e-05	6.56341e-06	6.81711e-11	4.27529e-10	0.000408508	1.73329e-12	1.06256e-08	2.64084e-07	1.05453e-07	2.66094e-08	2.60108e-05	0.0101529	4.44054e-15	1.66878e-07	0.00102302	6.56341e-06	1.70719e-10	4.1791e-07	4.27529e-10	2.64084e-07	0.0160668	0.00405421	7.08062e-16	4.14752e-06	6.61339e-07	0.0254256	0.000408508	4.14752e-06	1.07065e-09	1.64366e-05	0.000163124	2.62088e-06	6.56341e-06
Kurovskoye			55.5732	38.8806		1.11203e-14	6.71448e-09	1.73329e-12	6.86902e-12	2.66094e-08	1.04656e-06	4.14752e-06	2.6812e-09	1.68149e-08	1.09529e-12	1.75978e-14	4.14752e-06	1.64366e-05	1.05453e-07	1.65617e-06	6.51382e-05	6.71448e-09	2.60108e-05	0.000408508	0.000258142	4.34064e-12	0.0160668	0.000408508	2.72219e-11	0.00064646	2.64084e-07	0.0160668	1.65617e-06	0.00161891	2.62088e-06	2.72219e-11	4.14752e-06	0.00641575	6.86902e-12	0.0254256	0.00405421	4.14752e-06	0.100761	0.0254256	1.74649e-13	0.100761	0.252334	0.0254256	0.0636727
Novopolotsk			55.5376	28.6368		1.0788e-10	1.78668e-16	1.69429e-09	4.21092e-08	1.814e-18	1.73329e-12	2.78484e-14	1.68149e-08	4.24298e-09	4.14752e-06	1.03865e-05	1.78668e-16	2.80605e-15	2.6812e-09	4.24298e-09	2.82741e-16	1.04656e-06	4.27529e-10	1.08702e-11	4.30784e-11	1.19966e-24	2.7638e-13	1.78668e-16	0.00102302	6.81711e-11	7.29874e-20	1.09529e-12	6.66374e-08	2.72219e-11	2.66094e-08	7.52358e-24	1.14629e-18	1.77318e-15	0.0101529	2.74291e-12	1.72019e-11	1.14629e-18	2.78484e-14	2.74291e-12	3.05022e-26	1.09529e-12	1.10363e-13	6.86902e-12	2.74291e-12
Mozhaysk			55.5087	36.0149		1.09529e-12	4.27529e-10	2.70162e-10	1.69429e-09	1.0788e-10	1.65617e-06	2.64084e-07	4.1791e-07	1.65617e-06	1.07065e-09	2.72219e-11	1.68149e-08	2.64084e-07	1.03865e-05	0.000258142	1.05453e-07	6.56341e-06	0.00102302	0.00064646	0.00161891	1.1205e-15	0.000163124	1.66878e-07	1.05453e-07	0.0101529	6.81711e-11	0.00064646	0.00256192	0.0101529	0.00405421	1.11203e-14	1.07065e-09	2.62088e-06	2.66094e-08	0.00256192	0.0160668	1.69429e-09	4.11618e-05	0.00405421	4.50842e-17	0.00161891	0.000163124	0.0101529	0.00405421
Podolsk			55.4314	37.5408		6.97402e-14	1.69429e-09	1.72019e-11	6.81711e-11	1.69429e-09	1.65617e-06	1.04656e-06	1.68149e-08	1.05453e-07	2.72219e-11	4.37369e-13	2.64084e-07	2.62088e-06	1.04656e-06	1.64366e-05	2.62088e-06	1.66878e-07	0.000163124	0.00102302	0.00102302	6.97402e-14	0.00256192	6.56341e-06	1.07065e-09	0.00641575	4.24298e-09	0.0101529	4.11618e-05	0.0160668	0.000103081	6.92132e-13	1.05453e-07	0.000103081	2.70162e-10	0.0402357	0.0402357	1.05453e-07	0.00256192	0.0636727	2.80605e-15	0.0636727	0.0101529	0.159454	0.159454
Arzamas			55.405	43.8319		1.15502e-19	2.70162e-10	1.80029e-17	2.84894e-17	1.66878e-07	1.0788e-10	4.24298e-09	7.02712e-15	6.97402e-14	1.814e-18	2.91451e-20	4.1791e-07	1.05453e-07	4.37369e-13	2.74291e-12	1.03865e-05	7.02712e-15	6.81711e-11	1.69429e-09	6.7656e-10	1.65617e-06	1.66878e-07	0.000163124	2.84894e-17	1.07065e-09	0.0101529	4.21092e-08	1.09529e-12	1.69429e-09	2.74291e-12	2.60108e-05	0.0160668	2.60108e-05	4.54275e-18	2.66094e-08	4.24298e-09	0.0254256	2.62088e-06	2.66094e-08	1.66878e-07	6.66374e-08	6.61339e-07	1.68149e-08	4.21092e-08
Naro-Fominsk			55.3889	36.7283		2.7638e-13	6.7656e-10	4.30784e-11	2.70162e-10	2.70162e-10	1.04656e-06	4.1791e-07	6.66374e-08	4.1791e-07	1.70719e-10	2.74291e-12	4.21092e-08	4.1791e-07	2.62088e-06	6.51382e-05	4.1791e-07	1.04656e-06	0.000408508	0.00102302	0.00102302	7.02712e-15	0.000408508	6.61339e-07	1.06256e-08	0.00641575	4.27529e-10	0.00161891	0.000258142	0.0160668	0.00064646	6.97402e-14	1.06256e-08	1.64366e-05	2.6812e-09	0.0101529	0.0402357	1.06256e-08	0.000258142	0.0160668	2.82741e-16	0.0101529	0.00102302	0.0402357	0.0254256
Voskresensk			55.3137	38.6884		7.02712e-15	1.69429e-09	1.09529e-12	4.34064e-12	6.71448e-09	4.1791e-07	1.04656e-06	1.69429e-09	1.06256e-08	1.09529e-12	1.75978e-14	6.61339e-07	4.14752e-06	6.66374e-08	1.04656e-06	1.64366e-05	6.71448e-09	1.64366e-05	0.000163124	0.000103081	1.73329e-12	0.00405421	0.000103081	4.30784e-11	0.000408508	1.05453e-07	0.00405421	1.65617e-06	0.00161891	4.14752e-06	1.72019e-11	1.65617e-06	0.00161891	1.08702e-11	0.0160668	0.00405421	2.62088e-06	0.0254256	0.0160668	6.97402e-14	0.0636727	0.0636727	0.0254256	0.0636727
Vyazma			55.2061	34.3057		2.74291e-12	6.86902e-12	6.7656e-10	6.71448e-09	1.09529e-12	6.66374e-08	4.24298e-09	6.61339e-07	1.04656e-06	1.68149e-08	6.7656e-10	1.0788e-10	1.69429e-09	6.56341e-06	6.51382e-05	6.7656e-10	6.51382e-05	6.51382e-05	1.03865e-05	2.60108e-05	7.18885e-18	6.61339e-07	6.7656e-10	4.14752e-06	0.000103081	4.37369e-13	4.14752e-06	0.00405421	0.000103081	0.00641575	4.50842e-17	6.86902e-12	1.06256e-08	1.65617e-06	1.64366e-05	0.000103081	6.86902e-12	2.64084e-07	1.64366e-05	1.82781e-19	1.03865e-05	1.04656e-06	4.11618e-05	2.60108e-05
Vitebsk			55.1878	30.1856		2.72219e-11	1.77318e-15	1.07065e-09	2.66094e-08	4.50842e-17	2.72219e-11	4.37369e-13	6.66374e-08	2.66094e-08	1.65617e-06	6.61339e-07	4.44054e-15	6.97402e-14	2.66094e-08	6.66374e-08	1.11203e-14	1.03865e-05	1.06256e-08	4.27529e-10	1.69429e-09	7.46673e-23	1.08702e-11	7.02712e-15	0.00256192	2.6812e-09	4.54275e-18	6.81711e-11	1.65617e-06	1.69429e-09	1.04656e-06	4.68269e-22	7.13453e-17	1.10363e-13	0.0101529	1.70719e-10	1.07065e-09	7.13453e-17	1.73329e-12	1.70719e-10	1.89846e-24	6.81711e-11	6.86902e-12	4.27529e-10	1.70719e-10
Chekhov			55.1523	37.446		2.78484e-14	4.27529e-10	6.86902e-12	2.72219e-11	4.27529e-10	4.1791e-07	2.64084e-07	6.71448e-09	4.21092e-08	1.08702e-11	2.7638e-13	6.66374e-08	6.61339e-07	4.1791e-07	6.56341e-06	1.04656e-06	1.05453e-07	6.51382e-05	0.000258142	0.000258142	4.40699e-14	0.00064646	2.62088e-06	1.07065e-09	0.00161891	2.6812e-09	0.00161891	2.60108e-05	0.00405421	6.51382e-05	4.37369e-13	4.21092e-08	4.11618e-05	2.70162e-10	0.0101529	0.0160668	6.66374e-08	0.00102302	0.0160668	1.77318e-15	0.0160668	0.00405421	0.0402357	0.0402357
Obninsk			55.1127	36.6069		1.10363e-13	1.0788e-10	1.72019e-11	1.0788e-10	1.0788e-10	2.64084e-07	1.05453e-07	2.66094e-08	1.05453e-07	6.81711e-11	1.73329e-12	1.06256e-08	1.05453e-07	1.04656e-06	1.64366e-05	1.66878e-07	6.61339e-07	0.000103081	0.000163124	0.000258142	4.44054e-15	0.000163124	2.64084e-07	1.06256e-08	0.00161891	2.70162e-10	0.00064646	0.000163124	0.00405421	0.000408508	2.78484e-14	4.24298e-09	6.56341e-06	2.6812e-09	0.00256192	0.0101529	4.24298e-09	0.000103081	0.00405421	1.78668e-16	0.00256192	0.000408508	0.0101529	0.0101529
Kolomna			55.0832	38.7904		1.77318e-15	6.7656e-10	4.37369e-13	1.09529e-12	2.6812e-09	1.05453e-07	2.64084e-07	4.27529e-10	2.6812e-09	4.37369e-13	7.02712e-15	2.64084e-07	1.65617e-06	2.66094e-08	4.1791e-07	1.03865e-05	2.6812e-09	4.14752e-06	6.51382e-05	4.11618e-05	1.73329e-12	0.00102302	6.51382e-05	1.72019e-11	0.000163124	6.66374e-08	0.00161891	6.61339e-07	0.000408508	1.65617e-06	1.72019e-11	1.65617e-06	0.00102302	4.34064e-12	0.00405421	0.00161891	1.65617e-06	0.0101529	0.00641575	6.97402e-14	0.0160668	0.0254256	0.00641575	0.0160668
Yartsevo			55.0789	32.6794		6.86902e-12	2.7638e-13	1.07065e-09	1.68149e-08	1.75978e-14	2.6812e-09	1.0788e-10	4.1791e-07	4.1791e-07	1.05453e-07	1.06256e-08	1.73329e-12	2.72219e-11	1.04656e-06	6.56341e-06	6.86902e-12	0.000103081	2.62088e-06	1.66878e-07	6.61339e-07	7.29874e-20	6.71448e-09	6.86902e-12	0.000163124	1.65617e-06	4.44054e-15	4.21092e-08	0.000408508	1.04656e-06	0.000408508	4.57733e-19	6.97402e-14	1.0788e-10	0.000103081	1.66878e-07	1.04656e-06	6.97402e-14	1.69429e-09	1.66878e-07	1.85575e-21	6.66374e-08	6.71448e-09	4.1791e-07	1.66878e-07
Serpukhov			54.9234	37.4145		1.11203e-14	1.0788e-10	2.74291e-12	1.08702e-11	1.70719e-10	1.05453e-07	6.66374e-08	4.24298e-09	1.68149e-08	6.86902e-12	1.74649e-13	2.66094e-08	1.66878e-07	1.66878e-07	2.62088e-06	4.1791e-07	4.21092e-08	2.60108e-05	0.000103081	0.000103081	2.78484e-14	0.000258142	1.65617e-06	6.7656e-10	0.00064646	1.69429e-09	0.00064646	1.64366e-05	0.00161891	2.60108e-05	2.7638e-13	2.66094e-08	2.60108e-05	1.70719e-10	0.00405421	0.00405421	4.21092e-08	0.000408508	0.00641575	1.1205e-15	0.00641575	0.00161891	0.0160668	0.0160668
Stupino			54.8853	38.1001		2.80605e-15	1.70719e-10	6.92132e-13	2.74291e-12	4.27529e-10	6.66374e-08	1.05453e-07	1.07065e-09	4.24298e-09	1.09529e-12	2.78484e-14	6.66374e-08	4.1791e-07	4.21092e-08	6.61339e-07	1.04656e-06	1.06256e-08	6.56341e-06	4.11618e-05	4.11618e-05	1.74649e-13	0.000408508	6.56341e-06	1.0788e-10	0.000258142	6.71448e-09	0.00064646	2.62088e-06	0.00064646	6.56341e-06	1.73329e-12	1.66878e-07	0.000103081	2.72219e-11	0.00256192	0.00161891	1.66878e-07	0.00161891	0.00405421	7.02712e-15	0.0101529	0.00405421	0.0101529	0.0160668
Smolensk			54.7123	32.1054		1.73329e-12	1.75978e-14	1.70719e-10	2.6812e-09	1.1205e-15	2.70162e-10	6.86902e-12	4.21092e-08	4.21092e-08	4.21092e-08	6.71448e-09	1.74649e-13	2.74291e-12	1.05453e-07	6.61339e-07	6.92132e-13	1.03865e-05	1.66878e-07	1.68149e-08	4.21092e-08	7.35431e-21	6.7656e-10	6.92132e-13	6.51382e-05	1.66878e-07	4.47435e-16	4.24298e-09	4.11618e-05	1.05453e-07	2.60108e-05	4.61219e-20	7.02712e-15	1.08702e-11	0.000103081	1.68149e-08	1.05453e-07	7.02712e-15	2.70162e-10	1.68149e-08	2.95906e-22	1.06256e-08	1.07065e-09	4.21092e-08	2.66094e-08
Ryazan			54.6149	39.701		4.50842e-17	6.81711e-11	1.11203e-14	4.40699e-14	1.07065e-09	6.71448e-09	2.66094e-08	1.08702e-11	1.0788e-10	1.11203e-14	2.82741e-16	6.66374e-08	1.66878e-07	6.7656e-10	1.06256e-08	2.62088e-06	6.81711e-11	1.66878e-07	1.65617e-06	1.04656e-06	6.86902e-12	6.51382e-05	4.11618e-05	6.92132e-13	4.14752e-06	2.64084e-07	6.51382e-05	1.68149e-08	1.03865e-05	4.21092e-08	6.81711e-11	4.14752e-06	0.000408508	1.74649e-13	0.000163124	4.11618e-05	6.56341e-06	0.00102302	0.000163124	6.92132e-13	0.00064646	0.00161891	0.000258142	0.000408508
Uzunovo			54.5428	38.6159		2.82741e-16	4.30784e-11	6.97402e-14	2.7638e-13	2.70162e-10	1.06256e-08	1.68149e-08	6.81711e-11	4.27529e-10	1.10363e-13	2.80605e-15	1.68149e-08	1.05453e-07	4.24298e-09	6.66374e-08	6.61339e-07	1.07065e-09	6.61339e-07	6.56341e-06	4.14752e-06	2.7638e-13	6.51382e-05	6.56341e-06	1.08702e-11	2.60108e-05	1.68149e-08	0.000103081	2.64084e-07	6.51382e-05	6.61339e-07	4.34064e-12	2.64084e-07	6.51382e-05	4.34064e-12	0.000408508	0.000258142	4.1791e-07	0.00064646	0.00064646	2.78484e-14	0.00161891	0.00161891	0.00102302	0.00256192
Kaluga			54.5156	36.3259		1.11203e-14	6.86902e-12	1.73329e-12	1.72019e-11	4.34064e-12	1.06256e-08	4.24298e-09	2.6812e-09	1.06256e-08	1.72019e-11	6.92132e-13	6.7656e-10	6.71448e-09	6.66374e-08	1.65617e-06	1.06256e-08	1.05453e-07	6.56341e-06	1.03865e-05	1.03865e-05	7.08062e-16	6.56341e-06	2.66094e-08	4.24298e-09	0.000103081	2.72219e-11	2.60108e-05	2.60108e-05	0.000163124	4.11618e-05	7.02712e-15	6.7656e-10	6.61339e-07	1.69429e-09	0.000163124	0.000408508	6.7656e-10	1.03865e-05	0.000258142	2.84894e-17	0.000163124	4.11618e-05	0.00064646	0.00064646
Aleksin			54.5092	37.0234		4.44054e-15	1.08702e-11	6.92132e-13	4.34064e-12	1.72019e-11	1.68149e-08	6.71448e-09	1.07065e-09	4.24298e-09	4.34064e-12	1.10363e-13	1.69429e-09	1.68149e-08	4.21092e-08	6.61339e-07	4.21092e-08	2.66094e-08	4.14752e-06	1.03865e-05	1.03865e-05	4.44054e-15	1.64366e-05	1.66878e-07	6.7656e-10	0.000103081	1.70719e-10	6.51382e-05	6.56341e-06	0.000163124	1.64366e-05	4.40699e-14	4.24298e-09	2.62088e-06	2.70162e-10	0.000408508	0.000408508	4.24298e-09	4.11618e-05	0.00064646	2.82741e-16	0.00064646	0.000163124	0.00161891	0.00161891
Orsha			54.5079	30.4168		1.09529e-12	2.82741e-16	4.30784e-11	1.07065e-09	1.13763e-17	4.34064e-12	1.10363e-13	4.24298e-09	1.69429e-09	4.21092e-08	1.68149e-08	1.77318e-15	2.78484e-14	2.6812e-09	1.06256e-08	4.44054e-15	1.04656e-06	2.6812e-09	1.70719e-10	4.27529e-10	4.71834e-23	6.86902e-12	4.44054e-15	0.000103081	1.07065e-09	2.87063e-18	2.72219e-11	6.61339e-07	1.07065e-09	4.1791e-07	2.95906e-22	4.50842e-17	6.97402e-14	0.000408508	1.0788e-10	6.7656e-10	4.50842e-17	1.73329e-12	1.0788e-10	1.19966e-24	6.81711e-11	6.86902e-12	2.70162e-10	1.70719e-10
Sasovo			54.345	41.9189		2.89249e-19	1.08702e-11	4.50842e-17	1.12903e-16	1.07065e-09	6.81711e-11	1.07065e-09	4.40699e-14	2.7638e-13	1.80029e-17	4.57733e-19	1.68149e-08	1.68149e-08	2.74291e-12	2.72219e-11	1.04656e-06	1.74649e-13	4.27529e-10	1.06256e-08	4.24298e-09	1.07065e-09	6.61339e-07	2.60108e-05	1.1205e-15	1.06256e-08	6.56341e-06	4.1791e-07	2.72219e-11	4.21092e-08	6.81711e-11	1.68149e-08	6.51382e-05	4.11618e-05	2.82741e-16	4.1791e-07	1.05453e-07	0.000163124	1.64366e-05	6.61339e-07	1.70719e-10	1.65617e-06	1.03865e-05	4.1791e-07	1.04656e-06
Ulyanovsk			54.3063	48.2633		1.2088e-25	1.77318e-15	1.88411e-23	1.88411e-23	2.74291e-12	1.12903e-16	7.02712e-15	7.35431e-21	7.29874e-20	1.19966e-24	1.92748e-26	1.09529e-12	1.74649e-13	2.89249e-19	1.814e-18	1.08702e-11	4.6473e-21	4.50842e-17	1.1205e-15	4.47435e-16	6.56341e-06	1.10363e-13	1.0788e-10	1.88411e-23	7.08062e-16	1.05453e-07	2.78484e-14	7.24359e-19	1.77318e-15	1.814e-18	6.51382e-05	1.68149e-08	1.72019e-11	3.00429e-24	1.75978e-14	2.80605e-15	2.66094e-08	1.73329e-12	1.75978e-14	0.000258142	6.97402e-14	6.92132e-13	1.11203e-14	2.78484e-14
Borisov			54.2212	28.5051		1.74649e-13	1.814e-18	2.74291e-12	6.81711e-11	4.61219e-20	2.78484e-14	4.47435e-16	6.81711e-11	2.72219e-11	6.71448e-09	1.06256e-08	4.54275e-18	1.12903e-16	2.72219e-11	6.81711e-11	1.80029e-17	1.06256e-08	1.08702e-11	6.92132e-13	1.73329e-12	1.2088e-25	1.75978e-14	1.80029e-17	4.14752e-06	4.34064e-12	7.35431e-21	1.10363e-13	2.6812e-09	2.74291e-12	1.69429e-09	7.58087e-25	1.15502e-19	2.82741e-16	4.11618e-05	2.7638e-13	1.73329e-12	1.82781e-19	4.44054e-15	4.37369e-13	4.86369e-27	1.74649e-13	1.75978e-14	6.92132e-13	4.37369e-13
Tula			54.1941	37.6188		4.47435e-16	4.34064e-12	6.97402e-14	4.37369e-13	1.08702e-11	2.6812e-09	2.6812e-09	1.0788e-10	4.27529e-10	4.37369e-13	1.11203e-14	1.07065e-09	6.71448e-09	4.24298e-09	6.66374e-08	2.66094e-08	2.6812e-09	6.61339e-07	1.65617e-06	1.65617e-06	1.11203e-14	1.03865e-05	1.66878e-07	6.81711e-11	1.64366e-05	4.27529e-10	1.64366e-05	6.61339e-07	2.60108e-05	1.65617e-06	1.10363e-13	6.71448e-09	2.62088e-06	2.72219e-11	0.000103081	0.000103081	1.06256e-08	2.60108e-05	0.000163124	7.08062e-16	0.000258142	0.000103081	0.000408508	0.000408508
Saransk			54.1887	45.1846		1.1816e-22	1.74649e-13	1.84172e-20	2.91451e-20	1.0788e-10	6.97402e-14	2.74291e-12	1.13763e-17	1.12903e-16	2.9367e-21	4.71834e-23	2.70162e-10	6.81711e-11	7.08062e-16	4.44054e-15	6.71448e-09	1.80029e-17	1.10363e-13	2.74291e-12	1.09529e-12	4.1791e-07	2.70162e-10	1.66878e-07	7.29874e-20	1.73329e-12	1.03865e-05	1.0788e-10	2.80605e-15	4.34064e-12	7.02712e-15	1.03865e-05	1.03865e-05	4.21092e-08	1.84172e-20	6.81711e-11	1.08702e-11	1.64366e-05	6.71448e-09	6.81711e-11	6.61339e-07	2.70162e-10	2.6812e-09	6.81711e-11	1.70719e-10
Sukhinichi			54.1312	35.2755		7.02712e-15	2.7638e-13	1.09529e-12	1.08702e-11	1.74649e-13	1.07065e-09	1.70719e-10	1.07065e-09	4.24298e-09	2.72219e-11	1.73329e-12	1.72019e-11	2.70162e-10	1.68149e-08	4.1791e-07	2.70162e-10	1.05453e-07	6.61339e-07	6.61339e-07	1.04656e-06	1.80029e-17	2.64084e-07	6.7656e-10	1.68149e-08	6.56341e-06	6.92132e-13	1.04656e-06	1.64366e-05	1.03865e-05	2.60108e-05	1.78668e-16	1.72019e-11	1.68149e-08	1.06256e-08	6.56341e-06	1.64366e-05	1.72019e-11	2.64084e-07	6.56341e-06	1.14629e-18	6.56341e-06	1.04656e-06	2.60108e-05	1.64366e-05
Mstislavl			54.0227	31.7247		6.97402e-14	7.08062e-16	4.34064e-12	1.0788e-10	4.50842e-17	6.86902e-12	2.7638e-13	1.07065e-09	1.07065e-09	1.69429e-09	4.27529e-10	7.02712e-15	1.10363e-13	2.6812e-09	1.68149e-08	4.40699e-14	2.64084e-07	6.71448e-09	6.7656e-10	1.69429e-09	7.41031e-22	4.30784e-11	6.97402e-14	4.14752e-06	6.71448e-09	4.50842e-17	2.70162e-10	1.04656e-06	6.71448e-09	1.04656e-06	7.35431e-21	7.08062e-16	1.09529e-12	1.03865e-05	1.07065e-09	6.71448e-09	1.1205e-15	1.72019e-11	1.69429e-09	2.98159e-23	6.7656e-10	6.81711e-11	4.24298e-09	1.69429e-09
Novomoskovsk			54.0054	38.3096		4.50842e-17	1.73329e-12	1.11203e-14	6.97402e-14	1.08702e-11	6.7656e-10	1.07065e-09	1.72019e-11	6.81711e-11	4.40699e-14	1.1205e-15	1.07065e-09	4.24298e-09	6.7656e-10	1.06256e-08	4.21092e-08	2.70162e-10	1.05453e-07	6.61339e-07	4.1791e-07	4.40699e-14	4.14752e-06	4.1791e-07	6.86902e-12	2.62088e-06	1.07065e-09	6.56341e-06	6.66374e-08	6.56341e-06	1.66878e-07	4.37369e-13	2.66094e-08	4.14752e-06	2.74291e-12	4.11618e-05	2.60108e-05	4.21092e-08	2.60108e-05	6.51382e-05	4.44054e-15	0.000103081	6.51382e-05	0.000103081	0.000163124
Shchekino			54.0031	37.5167		1.78668e-16	1.09529e-12	4.40699e-14	2.7638e-13	4.34064e-12	1.07065e-09	6.7656e-10	6.81711e-11	2.70162e-10	2.7638e-13	7.02712e-15	4.27529e-10	2.6812e-09	1.69429e-09	4.21092e-08	1.06256e-08	1.69429e-09	2.64084e-07	6.61339e-07	1.04656e-06	4.44054e-15	2.62088e-06	6.66374e-08	6.81711e-11	6.56341e-06	1.70719e-10	6.56341e-06	4.1791e-07	1.03865e-05	6.61339e-07	6.97402e-14	4.24298e-09	1.04656e-06	2.72219e-11	4.11618e-05	4.11618e-05	4.24298e-09	1.03865e-05	6.51382e-05	4.47435e-16	6.51382e-05	4.11618e-05	0.000103081	0.000163124
Roslavl			53.9497	32.856		2.78484e-14	2.80605e-15	2.74291e-12	4.30784e-11	4.47435e-16	2.72219e-11	1.73329e-12	1.07065e-09	1.69429e-09	4.27529e-10	6.81711e-11	6.97402e-14	1.09529e-12	4.24298e-09	4.21092e-08	6.92132e-13	2.64084e-07	2.66094e-08	6.71448e-09	1.68149e-08	1.16381e-20	6.7656e-10	1.09529e-12	1.04656e-06	6.66374e-08	7.08062e-16	2.6812e-09	4.14752e-06	6.66374e-08	4.14752e-06	1.15502e-19	1.75978e-14	1.72019e-11	1.04656e-06	1.68149e-08	6.66374e-08	1.75978e-14	2.70162e-10	1.68149e-08	7.41031e-22	1.06256e-08	1.69429e-09	6.66374e-08	2.66094e-08
Minsk			53.9035	27.5684		1.75978e-14	7.29874e-20	2.7638e-13	6.86902e-12	1.85575e-21	1.1205e-15	1.80029e-17	4.34064e-12	1.09529e-12	6.7656e-10	1.69429e-09	1.82781e-19	4.54275e-18	1.09529e-12	2.74291e-12	7.24359e-19	4.27529e-10	4.37369e-13	2.78484e-14	6.97402e-14	4.86369e-27	7.08062e-16	7.24359e-19	2.64084e-07	1.74649e-13	2.95906e-22	4.44054e-15	1.0788e-10	1.10363e-13	6.81711e-11	4.82694e-26	4.6473e-21	1.13763e-17	2.62088e-06	1.11203e-14	6.97402e-14	7.35431e-21	1.78668e-16	1.75978e-14	1.95694e-28	7.02712e-15	7.08062e-16	4.40699e-14	1.75978e-14
Mogilev			53.8952	30.3168		4.40699e-14	2.84894e-17	1.73329e-12	4.30784e-11	1.14629e-18	2.7638e-13	1.11203e-14	1.70719e-10	1.0788e-10	1.69429e-09	1.07065e-09	1.78668e-16	2.80605e-15	1.70719e-10	6.7656e-10	7.08062e-16	4.21092e-08	2.70162e-10	1.72019e-11	6.81711e-11	1.1906e-23	1.09529e-12	1.1205e-15	4.14752e-06	1.70719e-10	7.24359e-19	4.34064e-12	4.21092e-08	1.70719e-10	4.21092e-08	1.1816e-22	1.13763e-17	1.75978e-14	1.64366e-05	2.72219e-11	1.0788e-10	1.13763e-17	2.7638e-13	2.72219e-11	4.79046e-25	1.08702e-11	1.73329e-12	6.81711e-11	4.30784e-11
Skopin			53.8277	39.5564		2.87063e-18	1.09529e-12	7.08062e-16	2.80605e-15	1.72019e-11	1.70719e-10	4.27529e-10	6.92132e-13	4.34064e-12	1.1205e-15	4.50842e-17	1.07065e-09	4.24298e-09	4.30784e-11	6.7656e-10	4.21092e-08	1.08702e-11	6.71448e-09	6.66374e-08	4.21092e-08	6.92132e-13	1.65617e-06	1.04656e-06	1.74649e-13	2.64084e-07	1.06256e-08	1.65617e-06	2.6812e-09	6.61339e-07	6.71448e-09	1.08702e-11	1.66878e-07	6.56341e-06	6.97402e-14	4.14752e-06	2.62088e-06	2.64084e-07	2.60108e-05	6.56341e-06	1.10363e-13	1.64366e-05	4.11618e-05	1.03865e-05	2.60108e-05
Ryazhsk			53.7208	40.0891		7.24359e-19	6.92132e-13	1.78668e-16	7.08062e-16	1.72019e-11	4.30784e-11	1.70719e-10	1.74649e-13	1.09529e-12	2.82741e-16	7.18885e-18	1.07065e-09	1.69429e-09	1.08702e-11	1.70719e-10	4.21092e-08	2.74291e-12	1.69429e-09	2.66094e-08	1.68149e-08	1.73329e-12	6.61339e-07	1.04656e-06	4.40699e-14	6.66374e-08	2.66094e-08	6.61339e-07	6.7656e-10	1.66878e-07	1.07065e-09	2.72219e-11	2.64084e-07	4.14752e-06	1.11203e-14	1.65617e-06	6.61339e-07	6.61339e-07	1.03865e-05	2.62088e-06	2.7638e-13	6.56341e-06	1.64366e-05	2.62088e-06	6.56341e-06
Plavsk			53.6799	37.251		7.13453e-17	2.7638e-13	1.11203e-14	1.10363e-13	6.92132e-13	1.70719e-10	1.0788e-10	1.72019e-11	6.81711e-11	1.10363e-13	4.44054e-15	6.81711e-11	4.27529e-10	4.27529e-10	1.06256e-08	1.69429e-09	6.7656e-10	6.66374e-08	1.66878e-07	1.66878e-07	1.1205e-15	4.1791e-07	1.68149e-08	4.30784e-11	1.04656e-06	4.30784e-11	1.04656e-06	1.66878e-07	2.62088e-06	2.64084e-07	1.75978e-14	6.7656e-10	1.66878e-07	1.72019e-11	6.56341e-06	6.56341e-06	1.07065e-09	1.65617e-06	1.03865e-05	1.12903e-16	1.64366e-05	6.56341e-06	2.60108e-05	2.60108e-05
Grodno			53.6796	23.8295		1.12903e-16	7.52358e-24	4.47435e-16	7.02712e-15	7.63859e-26	7.29874e-20	1.17267e-21	7.08062e-16	1.78668e-16	1.09529e-12	1.72019e-11	7.52358e-24	1.1816e-22	1.12903e-16	1.12903e-16	1.88411e-23	4.40699e-14	1.80029e-17	7.24359e-19	1.814e-18	7.99425e-32	1.84172e-20	1.1906e-23	4.30784e-11	4.54275e-18	4.86369e-27	7.29874e-20	2.80605e-15	2.87063e-18	1.77318e-15	7.93385e-31	1.2088e-25	1.86988e-22	4.27529e-10	2.89249e-19	1.814e-18	1.2088e-25	2.9367e-21	2.89249e-19	3.21655e-33	1.15502e-19	1.16381e-20	7.24359e-19	2.89249e-19
Vernadovka			53.3104	42.3806		1.85575e-21	4.40699e-14	4.57733e-19	1.14629e-18	6.86902e-12	4.37369e-13	4.34064e-12	4.47435e-16	2.80605e-15	2.89249e-19	7.35431e-21	1.0788e-10	6.81711e-11	2.78484e-14	2.7638e-13	4.24298e-09	2.80605e-15	4.34064e-12	6.81711e-11	4.30784e-11	6.81711e-11	4.24298e-09	1.05453e-07	2.84894e-17	1.70719e-10	1.05453e-07	2.6812e-09	6.92132e-13	4.27529e-10	1.73329e-12	1.69429e-09	4.1791e-07	1.66878e-07	1.13763e-17	4.24298e-09	1.07065e-09	1.04656e-06	1.05453e-07	6.71448e-09	4.30784e-11	1.68149e-08	1.05453e-07	6.71448e-09	1.68149e-08
Bryansk			53.2341	34.3569		2.82741e-16	1.1205e-15	2.78484e-14	4.37369e-13	7.08062e-16	6.86902e-12	1.09529e-12	2.72219e-11	4.30784e-11	2.74291e-12	2.7638e-13	1.10363e-13	1.09529e-12	2.70162e-10	2.6812e-09	1.73329e-12	4.24298e-09	6.71448e-09	2.6812e-09	4.24298e-09	1.82781e-19	1.07065e-09	6.86902e-12	4.24298e-09	2.66094e-08	7.02712e-15	4.24298e-09	1.66878e-07	4.21092e-08	2.64084e-07	1.814e-18	1.10363e-13	1.0788e-10	4.24298e-09	2.66094e-08	6.66374e-08	1.74649e-13	1.69429e-09	4.21092e-08	1.16381e-20	2.66094e-08	6.71448e-09	1.05453e-07	6.66374e-08
Penza			53.2074	45.0064		4.75427e-24	1.77318e-15	1.17267e-21	1.85575e-21	1.09529e-12	2.80605e-15	6.97402e-14	7.24359e-19	7.18885e-18	4.68269e-22	7.52358e-24	4.34064e-12	1.73329e-12	4.50842e-17	4.47435e-16	1.70719e-10	2.87063e-18	7.02712e-15	1.74649e-13	1.10363e-13	4.24298e-09	1.72019e-11	4.24298e-09	1.84172e-20	2.7638e-13	1.05453e-07	6.86902e-12	7.08062e-16	6.92132e-13	1.1205e-15	6.66374e-08	1.05453e-07	1.69429e-09	4.6473e-21	6.86902e-12	1.73329e-12	2.64084e-07	4.27529e-10	1.08702e-11	1.68149e-08	2.72219e-11	2.70162e-10	1.08702e-11	1.72019e-11
Sizran			53.1581	48.4482		1.94215e-27	1.13763e-17	3.02717e-25	4.79046e-25	1.75978e-14	1.814e-18	7.13453e-17	1.86988e-22	1.85575e-21	4.82694e-26	7.75535e-28	1.11203e-14	2.80605e-15	1.16381e-20	7.29874e-20	1.74649e-13	2.95906e-22	1.14629e-18	4.50842e-17	1.80029e-17	1.68149e-08	4.44054e-15	2.74291e-12	1.19966e-24	2.84894e-17	1.07065e-09	1.1205e-15	4.61219e-20	7.13453e-17	1.15502e-19	1.66878e-07	2.70162e-10	6.92132e-13	3.02717e-25	1.1205e-15	1.78668e-16	4.27529e-10	6.97402e-14	1.1205e-15	1.04656e-06	2.80605e-15	2.78484e-14	7.08062e-16	1.77318e-15
Baranavichy			53.1376	26.0187		1.12903e-16	1.86988e-22	1.1205e-15	2.78484e-14	4.75427e-24	2.87063e-18	4.61219e-20	1.11203e-14	2.80605e-15	2.74291e-12	1.72019e-11	4.68269e-22	7.35431e-21	2.80605e-15	7.02712e-15	1.85575e-21	1.09529e-12	1.1205e-15	4.50842e-17	1.78668e-16	1.24604e-29	1.814e-18	1.85575e-21	6.7656e-10	4.47435e-16	7.58087e-25	1.13763e-17	1.74649e-13	2.82741e-16	1.10363e-13	1.23662e-28	1.88411e-23	2.91451e-20	6.71448e-09	4.50842e-17	1.78668e-16	1.88411e-23	4.57733e-19	4.50842e-17	5.01352e-31	1.80029e-17	1.814e-18	1.12903e-16	4.50842e-17
Bobruisk			53.1359	29.2124		7.08062e-16	1.82781e-19	2.78484e-14	6.92132e-13	7.35431e-21	1.77318e-15	7.13453e-17	1.73329e-12	6.92132e-13	4.30784e-11	4.30784e-11	1.14629e-18	1.80029e-17	1.09529e-12	4.34064e-12	7.18885e-18	2.70162e-10	1.73329e-12	1.10363e-13	4.37369e-13	1.2088e-25	7.02712e-15	1.13763e-17	4.21092e-08	1.09529e-12	7.35431e-21	4.40699e-14	2.70162e-10	1.09529e-12	2.70162e-10	1.19966e-24	1.15502e-19	1.78668e-16	2.64084e-07	1.74649e-13	1.09529e-12	1.15502e-19	2.80605e-15	1.74649e-13	4.86369e-27	1.10363e-13	1.11203e-14	4.37369e-13	2.7638e-13
Orel			52.9663	36.0552		1.13763e-17	2.80605e-15	1.77318e-15	1.75978e-14	4.44054e-15	4.34064e-12	1.73329e-12	2.74291e-12	6.86902e-12	6.97402e-14	4.44054e-15	4.37369e-13	4.34064e-12	4.30784e-11	6.7656e-10	1.08702e-11	1.70719e-10	2.6812e-09	2.6812e-09	4.24298e-09	7.18885e-18	4.24298e-09	6.81711e-11	4.30784e-11	2.66094e-08	2.7638e-13	1.06256e-08	2.66094e-08	6.66374e-08	4.21092e-08	1.12903e-16	4.34064e-12	1.07065e-09	4.30784e-11	6.66374e-08	1.66878e-07	6.86902e-12	1.06256e-08	1.05453e-07	1.14629e-18	1.66878e-07	4.21092e-08	2.64084e-07	4.1791e-07
Michurinsk			52.8967	40.4975		1.16381e-20	1.11203e-14	2.87063e-18	1.13763e-17	4.37369e-13	6.92132e-13	2.74291e-12	2.80605e-15	1.75978e-14	7.18885e-18	1.82781e-19	1.72019e-11	2.72219e-11	1.74649e-13	2.74291e-12	6.7656e-10	4.40699e-14	2.72219e-11	2.70162e-10	1.70719e-10	2.7638e-13	6.71448e-09	1.68149e-08	1.1205e-15	1.07065e-09	1.69429e-09	6.71448e-09	1.08702e-11	2.6812e-09	2.72219e-11	4.34064e-12	1.06256e-08	6.66374e-08	4.47435e-16	1.68149e-08	1.06256e-08	2.66094e-08	1.66878e-07	2.66094e-08	1.10363e-13	6.66374e-08	1.66878e-07	4.21092e-08	1.05453e-07
Klintsy			52.7554	32.2429		7.13453e-17	7.18885e-18	7.02712e-15	1.74649e-13	1.814e-18	6.97402e-14	4.44054e-15	2.74291e-12	2.74291e-12	2.74291e-12	6.92132e-13	2.82741e-16	2.80605e-15	6.86902e-12	6.81711e-11	2.80605e-15	6.7656e-10	6.81711e-11	1.72019e-11	2.72219e-11	1.86988e-22	2.74291e-12	7.02712e-15	6.71448e-09	1.70719e-10	7.18885e-18	1.08702e-11	6.71448e-09	1.70719e-10	6.71448e-09	1.85575e-21	1.78668e-16	1.10363e-13	1.68149e-08	6.81711e-11	2.70162e-10	1.78668e-16	1.73329e-12	1.0788e-10	1.1906e-23	6.81711e-11	1.08702e-11	2.70162e-10	1.70719e-10
Tambov			52.7209	41.4489		1.17267e-21	2.80605e-15	1.82781e-19	7.24359e-19	2.7638e-13	1.10363e-13	6.92132e-13	2.82741e-16	1.77318e-15	4.57733e-19	1.16381e-20	6.86902e-12	6.86902e-12	1.75978e-14	2.7638e-13	2.70162e-10	2.80605e-15	2.74291e-12	2.72219e-11	1.72019e-11	1.09529e-12	1.07065e-09	1.06256e-08	7.13453e-17	1.0788e-10	2.6812e-09	1.07065e-09	6.92132e-13	2.70162e-10	1.73329e-12	2.72219e-11	1.68149e-08	1.68149e-08	2.84894e-17	2.6812e-09	6.7656e-10	2.66094e-08	2.66094e-08	4.24298e-09	6.92132e-13	1.06256e-08	2.66094e-08	4.24298e-09	1.06256e-08
Lipetsk			52.6362	39.5812		1.84172e-20	2.80605e-15	4.54275e-18	1.80029e-17	6.97402e-14	4.37369e-13	1.09529e-12	4.44054e-15	2.78484e-14	1.80029e-17	7.24359e-19	2.74291e-12	6.86902e-12	1.74649e-13	4.34064e-12	1.70719e-10	1.10363e-13	4.30784e-11	2.70162e-10	1.70719e-10	1.11203e-14	4.24298e-09	2.6812e-09	7.02712e-15	1.07065e-09	1.0788e-10	4.24298e-09	2.72219e-11	2.6812e-09	6.81711e-11	2.7638e-13	1.07065e-09	1.68149e-08	2.80605e-15	1.68149e-08	1.06256e-08	2.6812e-09	4.21092e-08	2.66094e-08	4.44054e-15	6.66374e-08	1.05453e-07	4.21092e-08	6.66374e-08
Elets			52.6187	38.5032		7.29874e-20	1.77318e-15	1.80029e-17	1.12903e-16	2.78484e-14	6.92132e-13	1.09529e-12	2.78484e-14	1.10363e-13	1.78668e-16	7.18885e-18	1.73329e-12	6.86902e-12	6.92132e-13	1.72019e-11	6.81711e-11	1.09529e-12	1.0788e-10	4.27529e-10	4.27529e-10	1.1205e-15	4.24298e-09	1.07065e-09	6.97402e-14	2.6812e-09	1.72019e-11	6.71448e-09	1.70719e-10	6.71448e-09	4.27529e-10	1.75978e-14	1.70719e-10	6.71448e-09	4.40699e-14	2.66094e-08	2.66094e-08	2.70162e-10	4.21092e-08	4.21092e-08	2.82741e-16	6.66374e-08	6.66374e-08	1.05453e-07	1.66878e-07
Gryazi			52.4924	39.9333		4.6473e-21	1.1205e-15	1.14629e-18	7.18885e-18	4.40699e-14	1.74649e-13	4.37369e-13	1.77318e-15	7.02712e-15	4.54275e-18	1.82781e-19	1.73329e-12	4.34064e-12	6.97402e-14	1.09529e-12	6.81711e-11	4.40699e-14	1.08702e-11	6.81711e-11	6.81711e-11	1.75978e-14	1.69429e-09	1.69429e-09	1.77318e-15	4.27529e-10	1.0788e-10	1.69429e-09	1.08702e-11	1.07065e-09	1.72019e-11	4.37369e-13	1.07065e-09	6.71448e-09	7.08062e-16	6.71448e-09	2.6812e-09	1.69429e-09	2.66094e-08	1.06256e-08	1.11203e-14	1.68149e-08	4.21092e-08	1.68149e-08	2.66094e-08
Gomel			52.4309	30.9994		2.84894e-17	2.89249e-19	1.1205e-15	2.78484e-14	4.61219e-20	2.80605e-15	1.12903e-16	2.7638e-13	1.74649e-13	1.09529e-12	4.37369e-13	4.54275e-18	7.13453e-17	4.37369e-13	4.34064e-12	4.50842e-17	6.81711e-11	2.74291e-12	4.37369e-13	1.09529e-12	3.00429e-24	4.40699e-14	1.12903e-16	1.69429e-09	4.34064e-12	1.15502e-19	2.7638e-13	2.70162e-10	4.34064e-12	2.70162e-10	2.98159e-23	2.87063e-18	1.77318e-15	6.71448e-09	1.09529e-12	6.86902e-12	2.87063e-18	4.40699e-14	1.73329e-12	1.91291e-25	1.09529e-12	1.74649e-13	4.34064e-12	2.74291e-12
Livny			52.4264	37.6046		1.15502e-19	4.47435e-16	2.84894e-17	1.78668e-16	2.80605e-15	2.7638e-13	2.7638e-13	2.78484e-14	1.10363e-13	4.47435e-16	1.80029e-17	2.7638e-13	1.09529e-12	6.92132e-13	1.72019e-11	1.08702e-11	1.73329e-12	1.0788e-10	2.70162e-10	2.70162e-10	7.13453e-17	1.07065e-09	1.0788e-10	2.7638e-13	1.69429e-09	1.09529e-12	2.6812e-09	2.70162e-10	4.24298e-09	6.7656e-10	1.1205e-15	1.72019e-11	1.07065e-09	1.74649e-13	1.06256e-08	1.06256e-08	2.72219e-11	6.71448e-09	1.68149e-08	1.80029e-17	2.66094e-08	1.68149e-08	4.21092e-08	6.66374e-08
Rtishchevo			52.2535	43.8298		1.89846e-24	7.13453e-17	2.95906e-22	1.17267e-21	1.75978e-14	4.47435e-16	4.44054e-15	4.57733e-19	2.87063e-18	2.95906e-22	7.52358e-24	1.74649e-13	1.10363e-13	1.80029e-17	2.82741e-16	6.86902e-12	2.87063e-18	4.44054e-15	6.97402e-14	4.40699e-14	1.08702e-11	4.34064e-12	1.70719e-10	4.61219e-20	1.10363e-13	1.07065e-09	2.74291e-12	7.08062e-16	4.37369e-13	1.77318e-15	1.70719e-10	2.6812e-09	2.70162e-10	1.16381e-20	4.34064e-12	1.09529e-12	4.24298e-09	1.0788e-10	6.86902e-12	2.72219e-11	1.72019e-11	6.81711e-11	6.86902e-12	1.72019e-11
Pinsk			52.1191	26.0787		7.24359e-19	4.75427e-24	1.13763e-17	2.82741e-16	1.91291e-25	7.29874e-20	1.85575e-21	1.78668e-16	4.50842e-17	2.78484e-14	1.10363e-13	2.98159e-23	4.68269e-22	7.13453e-17	1.78668e-16	1.1816e-22	2.78484e-14	4.50842e-17	2.87063e-18	7.18885e-18	1.98685e-30	1.15502e-19	1.86988e-22	1.08702e-11	2.84894e-17	1.2088e-25	7.24359e-19	7.02712e-15	1.80029e-17	7.02712e-15	1.97184e-29	1.89846e-24	2.9367e-21	1.0788e-10	2.87063e-18	1.80029e-17	3.00429e-24	4.61219e-20	2.87063e-18	7.99425e-32	1.814e-18	1.82781e-19	7.18885e-18	4.54275e-18
Brest			52.0928	23.7192		7.29874e-20	3.05022e-26	2.89249e-19	7.18885e-18	4.90072e-28	2.95906e-22	7.52358e-24	1.814e-18	4.57733e-19	1.1205e-15	1.11203e-14	7.63859e-26	1.19966e-24	4.57733e-19	7.24359e-19	1.91291e-25	1.78668e-16	1.15502e-19	7.35431e-21	1.84172e-20	2.03258e-33	2.95906e-22	3.02717e-25	1.10363e-13	4.61219e-20	1.23662e-28	1.17267e-21	2.84894e-17	4.61219e-20	1.80029e-17	2.01723e-32	3.07344e-27	4.75427e-24	1.09529e-12	4.6473e-21	2.91451e-20	3.07344e-27	7.46673e-23	7.35431e-21	1.2942e-34	2.9367e-21	2.95906e-22	1.84172e-20	7.35431e-21
Druzhba			52.0543	33.9425		1.14629e-18	2.87063e-18	1.12903e-16	1.77318e-15	2.87063e-18	1.11203e-14	1.77318e-15	6.97402e-14	1.10363e-13	1.75978e-14	2.80605e-15	2.82741e-16	2.80605e-15	4.37369e-13	6.86902e-12	7.02712e-15	1.08702e-11	1.08702e-11	6.86902e-12	1.08702e-11	1.85575e-21	4.34064e-12	2.78484e-14	2.72219e-11	6.81711e-11	7.13453e-17	1.08702e-11	4.27529e-10	1.0788e-10	6.7656e-10	2.91451e-20	1.1205e-15	4.37369e-13	6.81711e-11	6.81711e-11	1.70719e-10	1.77318e-15	6.86902e-12	1.0788e-10	2.95906e-22	1.0788e-10	2.72219e-11	2.70162e-10	2.70162e-10
Kastornoe			51.8269	38.1246		4.6473e-21	2.84894e-17	7.24359e-19	7.18885e-18	2.82741e-16	1.11203e-14	1.75978e-14	1.1205e-15	4.44054e-15	1.13763e-17	7.24359e-19	2.78484e-14	6.97402e-14	2.78484e-14	4.37369e-13	6.92132e-13	6.97402e-14	2.74291e-12	1.08702e-11	1.08702e-11	2.84894e-17	6.81711e-11	1.08702e-11	1.11203e-14	6.81711e-11	2.7638e-13	1.0788e-10	1.08702e-11	1.70719e-10	1.72019e-11	7.08062e-16	2.74291e-12	1.0788e-10	7.02712e-15	4.27529e-10	4.27529e-10	6.86902e-12	6.7656e-10	1.07065e-09	1.13763e-17	1.69429e-09	1.07065e-09	1.69429e-09	2.6812e-09
Kursk			51.7313	36.1928		2.91451e-20	7.18885e-18	4.54275e-18	4.50842e-17	1.80029e-17	7.02712e-15	4.44054e-15	4.44054e-15	1.11203e-14	1.78668e-16	1.80029e-17	1.77318e-15	1.11203e-14	6.97402e-14	1.09529e-12	6.97402e-14	4.37369e-13	4.34064e-12	6.86902e-12	6.86902e-12	1.82781e-19	1.72019e-11	6.92132e-13	2.7638e-13	6.81711e-11	4.44054e-15	4.30784e-11	4.30784e-11	1.0788e-10	6.81711e-11	4.54275e-18	6.97402e-14	6.86902e-12	2.7638e-13	1.70719e-10	2.70162e-10	1.10363e-13	6.81711e-11	2.70162e-10	7.29874e-20	4.27529e-10	1.70719e-10	6.7656e-10	1.07065e-09
Voronezh			51.6678	39.2069		4.68269e-22	1.80029e-17	7.29874e-20	7.24359e-19	4.47435e-16	4.44054e-15	7.02712e-15	1.12903e-16	4.47435e-16	1.14629e-18	4.61219e-20	1.75978e-14	6.97402e-14	4.44054e-15	6.97402e-14	6.92132e-13	4.44054e-15	6.92132e-13	2.74291e-12	2.74291e-12	1.78668e-16	2.72219e-11	1.72019e-11	4.47435e-16	1.72019e-11	6.92132e-13	4.30784e-11	1.09529e-12	4.30784e-11	1.73329e-12	4.44054e-15	6.86902e-12	1.0788e-10	2.82741e-16	1.70719e-10	1.0788e-10	1.72019e-11	4.27529e-10	2.70162e-10	1.12903e-16	4.27529e-10	6.7656e-10	4.27529e-10	1.07065e-09
Balashov			51.5527	43.1266		4.79046e-25	4.54275e-18	7.46673e-23	2.95906e-22	7.08062e-16	4.50842e-17	4.47435e-16	1.15502e-19	7.24359e-19	1.86988e-22	4.75427e-24	7.02712e-15	7.02712e-15	4.54275e-18	7.13453e-17	4.37369e-13	1.14629e-18	1.1205e-15	1.11203e-14	7.02712e-15	1.10363e-13	6.92132e-13	1.08702e-11	2.91451e-20	2.78484e-14	2.72219e-11	4.37369e-13	2.82741e-16	1.10363e-13	7.08062e-16	2.74291e-12	6.81711e-11	1.72019e-11	1.16381e-20	6.92132e-13	2.7638e-13	1.70719e-10	1.72019e-11	1.09529e-12	4.37369e-13	4.34064e-12	1.08702e-11	1.73329e-12	4.34064e-12
Saratov			51.5473	46.0161		1.22728e-27	2.89249e-19	3.02717e-25	7.58087e-25	1.78668e-16	4.57733e-19	7.18885e-18	2.95906e-22	1.85575e-21	1.91291e-25	4.86369e-27	7.08062e-16	2.82741e-16	1.16381e-20	1.82781e-19	1.75978e-14	1.17267e-21	2.87063e-18	4.50842e-17	2.84894e-17	2.74291e-12	4.44054e-15	4.37369e-13	1.88411e-23	7.13453e-17	1.08702e-11	1.77318e-15	2.89249e-19	2.82741e-16	7.24359e-19	4.30784e-11	1.08702e-11	2.7638e-13	7.52358e-24	2.80605e-15	7.08062e-16	2.72219e-11	1.10363e-13	4.44054e-15	4.30784e-11	1.11203e-14	6.97402e-14	4.44054e-15	7.02712e-15
Chernigov			51.5048	31.2799		1.82781e-19	7.35431e-21	1.13763e-17	2.82741e-16	1.85575e-21	4.50842e-17	4.54275e-18	2.80605e-15	2.80605e-15	7.02712e-15	4.44054e-15	2.89249e-19	2.87063e-18	7.02712e-15	6.97402e-14	2.87063e-18	6.92132e-13	4.40699e-14	1.11203e-14	2.78484e-14	4.79046e-25	2.80605e-15	1.13763e-17	1.72019e-11	1.74649e-13	1.84172e-20	1.11203e-14	4.34064e-12	1.74649e-13	6.86902e-12	7.52358e-24	2.89249e-19	1.78668e-16	6.81711e-11	6.97402e-14	2.7638e-13	4.57733e-19	2.80605e-15	1.10363e-13	4.82694e-26	6.97402e-14	1.11203e-14	2.7638e-13	1.74649e-13
Borisoglebsk			51.3696	42.0993		1.19966e-24	2.87063e-18	2.95906e-22	1.17267e-21	2.82741e-16	7.13453e-17	4.47435e-16	2.89249e-19	1.814e-18	7.41031e-22	2.98159e-23	4.44054e-15	7.02712e-15	1.80029e-17	2.82741e-16	2.7638e-13	4.54275e-18	2.80605e-15	2.78484e-14	1.75978e-14	1.11203e-14	1.09529e-12	6.86902e-12	1.82781e-19	1.10363e-13	6.86902e-12	6.92132e-13	1.1205e-15	2.7638e-13	2.80605e-15	2.7638e-13	2.72219e-11	1.72019e-11	1.15502e-19	1.73329e-12	6.92132e-13	6.81711e-11	1.72019e-11	2.74291e-12	2.78484e-14	6.86902e-12	2.72219e-11	4.34064e-12	1.08702e-11
Stary Oskol			51.3017	37.8432		4.68269e-22	1.814e-18	1.15502e-19	7.24359e-19	1.80029e-17	1.1205e-15	1.1205e-15	1.12903e-16	4.47435e-16	2.87063e-18	1.82781e-19	1.1205e-15	4.44054e-15	2.80605e-15	4.40699e-14	4.40699e-14	7.02712e-15	2.7638e-13	6.92132e-13	6.92132e-13	2.87063e-18	4.34064e-12	6.92132e-13	1.77318e-15	6.86902e-12	1.75978e-14	6.86902e-12	1.09529e-12	1.08702e-11	2.74291e-12	4.50842e-17	1.74649e-13	6.86902e-12	1.77318e-15	4.30784e-11	4.30784e-11	4.37369e-13	2.72219e-11	6.81711e-11	1.14629e-18	1.0788e-10	6.81711e-11	1.0788e-10	1.70719e-10
Konotop			51.2426	33.1923		2.91451e-20	2.91451e-20	2.87063e-18	4.50842e-17	1.84172e-20	1.12903e-16	1.80029e-17	1.1205e-15	1.77318e-15	7.08062e-16	1.78668e-16	2.87063e-18	2.84894e-17	7.02712e-15	6.97402e-14	4.50842e-17	2.7638e-13	1.10363e-13	6.97402e-14	1.10363e-13	2.98159e-23	2.78484e-14	2.82741e-16	1.73329e-12	6.92132e-13	7.24359e-19	1.10363e-13	6.86902e-12	1.09529e-12	6.86902e-12	4.68269e-22	1.13763e-17	4.44054e-15	4.34064e-12	6.92132e-13	1.73329e-12	1.80029e-17	4.40699e-14	1.09529e-12	4.75427e-24	6.92132e-13	1.74649e-13	2.74291e-12	2.74291e-12
Talovaya			51.1259	40.7373		3.00429e-24	1.14629e-18	7.41031e-22	4.6473e-21	7.13453e-17	1.12903e-16	2.82741e-16	1.14629e-18	4.54275e-18	4.6473e-21	1.86988e-22	1.77318e-15	2.80605e-15	4.50842e-17	7.08062e-16	1.10363e-13	2.84894e-17	7.02712e-15	4.40699e-14	4.40699e-14	4.47435e-16	1.09529e-12	2.74291e-12	1.814e-18	1.74649e-13	4.37369e-13	1.09529e-12	7.02712e-15	6.92132e-13	1.75978e-14	1.11203e-14	2.74291e-12	6.86902e-12	1.14629e-18	2.74291e-12	1.73329e-12	6.86902e-12	1.72019e-11	4.34064e-12	7.08062e-16	1.08702e-11	2.72219e-11	1.08702e-11	1.72019e-11
Liski			50.9874	39.5257		1.1906e-23	7.24359e-19	2.9367e-21	1.84172e-20	1.80029e-17	1.12903e-16	1.78668e-16	2.87063e-18	1.80029e-17	2.91451e-20	1.85575e-21	7.08062e-16	1.77318e-15	1.12903e-16	1.77318e-15	2.78484e-14	1.78668e-16	1.75978e-14	6.97402e-14	6.97402e-14	2.84894e-17	1.09529e-12	6.92132e-13	1.80029e-17	4.37369e-13	6.97402e-14	1.09529e-12	2.78484e-14	1.09529e-12	6.97402e-14	4.47435e-16	4.37369e-13	4.34064e-12	1.13763e-17	4.34064e-12	2.74291e-12	1.09529e-12	1.08702e-11	6.86902e-12	2.84894e-17	1.72019e-11	1.72019e-11	1.08702e-11	2.72219e-11
Sumy			50.9	34.8151		1.85575e-21	2.91451e-20	1.82781e-19	2.87063e-18	7.29874e-20	7.13453e-17	1.80029e-17	1.78668e-16	2.82741e-16	2.84894e-17	4.54275e-18	7.18885e-18	4.50842e-17	1.77318e-15	2.78484e-14	1.78668e-16	2.78484e-14	4.40699e-14	4.40699e-14	6.97402e-14	4.68269e-22	6.97402e-14	1.77318e-15	4.40699e-14	4.37369e-13	1.13763e-17	1.74649e-13	1.09529e-12	1.09529e-12	1.73329e-12	7.35431e-21	1.12903e-16	1.75978e-14	6.97402e-14	1.09529e-12	1.73329e-12	2.82741e-16	1.74649e-13	1.73329e-12	1.86988e-22	1.73329e-12	6.92132e-13	4.34064e-12	4.34064e-12
Lutsk			50.7465	25.3342		4.68269e-22	4.86369e-27	7.35431e-21	1.15502e-19	3.09684e-28	7.46673e-23	1.89846e-24	1.15502e-19	4.61219e-20	1.80029e-17	7.13453e-17	4.82694e-26	7.58087e-25	4.61219e-20	1.82781e-19	1.91291e-25	1.80029e-17	4.61219e-20	4.6473e-21	1.16381e-20	8.05512e-33	2.95906e-22	4.79046e-25	7.02712e-15	4.61219e-20	3.09684e-28	1.17267e-21	1.13763e-17	2.91451e-20	7.18885e-18	7.99425e-32	7.69674e-27	7.52358e-24	6.97402e-14	7.35431e-21	2.91451e-20	7.69674e-27	1.1816e-22	7.35431e-21	5.12891e-34	4.6473e-21	4.68269e-22	1.84172e-20	1.16381e-20
Rovno			50.6165	26.2498		4.68269e-22	1.92748e-26	7.35431e-21	1.82781e-19	1.22728e-27	2.95906e-22	7.52358e-24	2.89249e-19	1.15502e-19	1.80029e-17	7.13453e-17	1.91291e-25	3.00429e-24	1.82781e-19	7.24359e-19	1.19966e-24	4.50842e-17	1.82781e-19	1.84172e-20	4.61219e-20	5.05169e-32	1.85575e-21	3.00429e-24	1.11203e-14	1.82781e-19	3.07344e-27	7.35431e-21	4.50842e-17	1.82781e-19	2.84894e-17	7.93385e-31	4.82694e-26	4.71834e-23	1.10363e-13	4.61219e-20	1.82781e-19	7.63859e-26	7.41031e-22	4.61219e-20	5.09015e-33	2.91451e-20	4.6473e-21	1.15502e-19	7.29874e-20
Belgorod			50.5961	36.5885		7.46673e-23	2.91451e-20	1.16381e-20	1.15502e-19	1.82781e-19	2.84894e-17	1.80029e-17	1.13763e-17	2.84894e-17	7.24359e-19	7.29874e-20	1.13763e-17	7.13453e-17	1.78668e-16	2.80605e-15	4.47435e-16	1.1205e-15	1.11203e-14	1.75978e-14	2.78484e-14	1.16381e-20	6.97402e-14	7.02712e-15	1.1205e-15	1.74649e-13	1.12903e-16	1.74649e-13	1.10363e-13	4.37369e-13	2.7638e-13	1.82781e-19	1.1205e-15	4.40699e-14	1.1205e-15	6.92132e-13	1.09529e-12	1.77318e-15	4.37369e-13	1.09529e-12	4.6473e-21	1.73329e-12	1.09529e-12	2.74291e-12	4.34064e-12
Kiev			50.4577	30.5382		1.17267e-21	1.88411e-23	4.61219e-20	1.14629e-18	7.52358e-24	1.15502e-19	1.16381e-20	1.13763e-17	7.18885e-18	4.50842e-17	2.84894e-17	7.41031e-22	1.16381e-20	2.84894e-17	1.78668e-16	1.16381e-20	2.80605e-15	1.78668e-16	4.50842e-17	7.13453e-17	3.07344e-27	1.13763e-17	4.61219e-20	1.10363e-13	4.47435e-16	1.1816e-22	4.50842e-17	1.75978e-14	4.47435e-16	1.75978e-14	4.82694e-26	1.85575e-21	7.24359e-19	4.37369e-13	2.82741e-16	7.08062e-16	2.9367e-21	1.13763e-17	2.82741e-16	4.90072e-28	2.82741e-16	4.50842e-17	1.1205e-15	7.08062e-16
Zhitomir			50.2685	28.6718		2.95906e-22	4.79046e-25	1.16381e-20	2.89249e-19	7.63859e-26	4.6473e-21	1.86988e-22	7.24359e-19	4.57733e-19	1.80029e-17	1.80029e-17	1.1906e-23	1.1816e-22	1.14629e-18	7.18885e-18	1.1816e-22	1.78668e-16	4.54275e-18	7.24359e-19	1.814e-18	1.24604e-29	1.15502e-19	2.95906e-22	1.75978e-14	7.18885e-18	4.79046e-25	4.57733e-19	7.08062e-16	7.18885e-18	4.47435e-16	1.95694e-28	7.52358e-24	4.6473e-21	1.10363e-13	2.87063e-18	1.13763e-17	1.1906e-23	1.15502e-19	2.87063e-18	1.98685e-30	2.87063e-18	4.57733e-19	1.13763e-17	7.18885e-18
Petrov Val			50.1387	45.1983		1.97184e-29	7.41031e-22	4.86369e-27	1.92748e-26	2.89249e-19	4.6473e-21	4.61219e-20	4.75427e-24	4.71834e-23	7.69674e-27	1.95694e-28	1.814e-18	1.14629e-18	2.95906e-22	4.6473e-21	7.13453e-17	7.46673e-23	7.29874e-20	7.24359e-19	4.57733e-19	1.77318e-15	4.50842e-17	1.77318e-15	1.89846e-24	1.814e-18	1.75978e-14	2.84894e-17	1.84172e-20	4.54275e-18	4.61219e-20	2.78484e-14	2.78484e-14	1.77318e-15	7.58087e-25	4.50842e-17	1.80029e-17	6.97402e-14	1.1205e-15	7.13453e-17	2.78484e-14	1.78668e-16	1.1205e-15	1.12903e-16	1.78668e-16
Mikhailovka			50.0632	43.2341		4.90072e-28	1.85575e-21	1.2088e-25	4.79046e-25	2.89249e-19	4.61219e-20	2.89249e-19	1.86988e-22	1.17267e-21	4.79046e-25	1.92748e-26	4.54275e-18	4.54275e-18	7.35431e-21	1.15502e-19	1.78668e-16	2.9367e-21	1.14629e-18	1.80029e-17	1.13763e-17	1.78668e-16	4.47435e-16	7.02712e-15	1.86988e-22	4.50842e-17	1.11203e-14	4.47435e-16	7.24359e-19	1.12903e-16	1.814e-18	2.80605e-15	4.40699e-14	1.11203e-14	7.46673e-23	1.1205e-15	4.47435e-16	6.97402e-14	1.11203e-14	1.77318e-15	1.1205e-15	4.44054e-15	1.11203e-14	1.77318e-15	4.44054e-15
Kharkiv			49.9943	36.2552		4.75427e-24	1.17267e-21	7.41031e-22	1.16381e-20	7.35431e-21	1.14629e-18	7.24359e-19	7.24359e-19	1.814e-18	7.29874e-20	7.35431e-21	4.57733e-19	2.87063e-18	1.13763e-17	1.78668e-16	1.80029e-17	1.12903e-16	7.08062e-16	1.1205e-15	1.1205e-15	4.68269e-22	2.80605e-15	2.82741e-16	1.12903e-16	7.02712e-15	4.54275e-18	7.02712e-15	7.02712e-15	1.75978e-14	1.11203e-14	1.16381e-20	4.50842e-17	1.77318e-15	1.78668e-16	2.78484e-14	4.40699e-14	1.12903e-16	1.75978e-14	4.40699e-14	2.95906e-22	6.97402e-14	4.40699e-14	1.10363e-13	1.74649e-13
Lviv			49.8359	24.0201		1.89846e-24	1.24604e-29	1.88411e-23	4.68269e-22	5.01352e-31	1.2088e-25	3.07344e-27	1.86988e-22	7.46673e-23	4.61219e-20	2.89249e-19	7.8144e-29	1.22728e-27	1.1816e-22	2.95906e-22	4.90072e-28	4.61219e-20	7.46673e-23	7.52358e-24	1.88411e-23	1.30405e-35	4.79046e-25	7.75535e-28	1.80029e-17	7.46673e-23	7.93385e-31	3.00429e-24	1.84172e-20	7.46673e-23	1.16381e-20	2.04806e-34	1.24604e-29	1.218e-26	1.78668e-16	1.1906e-23	7.46673e-23	1.97184e-29	3.02717e-25	1.88411e-23	1.31398e-36	7.52358e-24	1.19966e-24	4.71834e-23	2.98159e-23
Belaya Tserkov			49.8026	30.1319		2.98159e-23	4.79046e-25	1.85575e-21	4.61219e-20	1.91291e-25	4.6473e-21	2.95906e-22	2.89249e-19	1.82781e-19	1.814e-18	1.14629e-18	2.98159e-23	2.95906e-22	7.24359e-19	4.54275e-18	4.68269e-22	7.13453e-17	4.54275e-18	1.14629e-18	1.814e-18	1.23662e-28	2.89249e-19	1.85575e-21	2.80605e-15	1.13763e-17	4.75427e-24	1.14629e-18	4.47435e-16	1.80029e-17	4.47435e-16	1.94215e-27	7.46673e-23	2.91451e-20	1.75978e-14	7.18885e-18	2.84894e-17	1.1816e-22	4.57733e-19	1.13763e-17	1.97184e-29	7.18885e-18	1.814e-18	2.84894e-17	1.80029e-17
Poltava			49.5983	34.5356		3.00429e-24	4.71834e-23	2.95906e-22	4.6473e-21	1.1816e-22	7.29874e-20	2.91451e-20	2.89249e-19	4.57733e-19	7.29874e-20	1.16381e-20	1.16381e-20	7.29874e-20	1.814e-18	2.84894e-17	2.89249e-19	4.50842e-17	7.13453e-17	7.13453e-17	1.12903e-16	3.00429e-24	7.13453e-17	2.87063e-18	1.12903e-16	7.08062e-16	2.91451e-20	2.82741e-16	1.77318e-15	1.1205e-15	2.80605e-15	4.71834e-23	4.57733e-19	2.84894e-17	2.82741e-16	1.1205e-15	2.80605e-15	7.24359e-19	2.82741e-16	1.77318e-15	1.19966e-24	2.80605e-15	1.1205e-15	4.44054e-15	7.02712e-15
Ternopil			49.5534	25.5986		1.89846e-24	7.8144e-29	2.98159e-23	7.41031e-22	7.87389e-30	7.58087e-25	3.05022e-26	7.41031e-22	2.95906e-22	7.29874e-20	1.82781e-19	7.75535e-28	1.218e-26	4.68269e-22	1.85575e-21	7.69674e-27	1.82781e-19	7.41031e-22	7.46673e-23	1.86988e-22	5.12891e-34	7.52358e-24	1.92748e-26	4.50842e-17	7.41031e-22	1.97184e-29	4.71834e-23	1.15502e-19	7.41031e-22	1.15502e-19	5.09015e-33	3.09684e-28	3.02717e-25	2.82741e-16	1.86988e-22	7.41031e-22	4.90072e-28	4.75427e-24	2.95906e-22	5.16796e-35	1.86988e-22	1.88411e-23	7.41031e-22	4.68269e-22
Cherkassy			49.4305	32.0602		4.75427e-24	1.19966e-24	2.95906e-22	7.35431e-21	1.19966e-24	7.35431e-21	7.41031e-22	1.15502e-19	1.15502e-19	1.82781e-19	7.29874e-20	1.86988e-22	1.17267e-21	4.57733e-19	4.54275e-18	2.9367e-21	2.84894e-17	7.18885e-18	2.87063e-18	4.54275e-18	4.86369e-27	1.814e-18	1.84172e-20	2.82741e-16	2.84894e-17	7.46673e-23	4.54275e-18	4.47435e-16	4.50842e-17	4.47435e-16	7.63859e-26	1.17267e-21	2.89249e-19	1.1205e-15	2.84894e-17	7.13453e-17	1.85575e-21	2.87063e-18	4.50842e-17	1.22728e-27	4.50842e-17	1.13763e-17	1.12903e-16	1.12903e-16
Khmelnytskyi			49.4199	26.9914		1.89846e-24	4.90072e-28	4.71834e-23	1.17267e-21	7.8144e-29	4.75427e-24	3.02717e-25	2.9367e-21	1.17267e-21	1.15502e-19	1.82781e-19	1.218e-26	1.2088e-25	1.85575e-21	1.16381e-20	1.2088e-25	4.57733e-19	4.6473e-21	7.41031e-22	1.85575e-21	1.27472e-32	1.1816e-22	3.02717e-25	7.13453e-17	7.35431e-21	4.90072e-28	4.68269e-22	7.24359e-19	7.35431e-21	7.24359e-19	1.26508e-31	7.69674e-27	4.75427e-24	7.08062e-16	2.9367e-21	1.16381e-20	1.218e-26	7.46673e-23	2.9367e-21	1.28442e-33	2.9367e-21	2.95906e-22	1.16381e-20	7.35431e-21
Vinnitsa			49.2313	28.4737		1.19966e-24	3.07344e-27	4.71834e-23	1.17267e-21	7.75535e-28	2.98159e-23	1.89846e-24	4.6473e-21	2.9367e-21	7.29874e-20	1.15502e-19	1.2088e-25	1.19966e-24	7.35431e-21	4.61219e-20	1.19966e-24	1.14629e-18	2.91451e-20	4.6473e-21	1.16381e-20	3.16812e-31	1.17267e-21	4.75427e-24	1.12903e-16	7.29874e-20	7.69674e-27	4.6473e-21	4.54275e-18	7.29874e-20	4.54275e-18	4.97563e-30	1.91291e-25	7.46673e-23	7.08062e-16	2.91451e-20	1.15502e-19	3.02717e-25	1.17267e-21	4.61219e-20	5.05169e-32	2.91451e-20	4.6473e-21	1.15502e-19	7.29874e-20
Kremenchuk			49.0864	33.434		4.79046e-25	1.19966e-24	4.71834e-23	7.41031e-22	1.89846e-24	2.9367e-21	7.41031e-22	1.84172e-20	2.91451e-20	1.16381e-20	2.9367e-21	2.95906e-22	1.85575e-21	1.15502e-19	1.814e-18	7.35431e-21	4.54275e-18	2.87063e-18	1.814e-18	2.87063e-18	3.05022e-26	1.814e-18	4.61219e-20	2.84894e-17	1.80029e-17	4.68269e-22	7.18885e-18	1.12903e-16	4.50842e-17	1.78668e-16	7.58087e-25	4.6473e-21	7.24359e-19	7.13453e-17	4.50842e-17	7.13453e-17	1.16381e-20	7.18885e-18	4.50842e-17	1.218e-26	7.13453e-17	1.80029e-17	1.78668e-16	1.78668e-16
Millerovo			48.9216	40.3949		3.09684e-28	1.88411e-23	4.82694e-26	4.79046e-25	7.41031e-22	1.85575e-21	4.6473e-21	7.46673e-23	2.95906e-22	7.58087e-25	4.82694e-26	2.91451e-20	4.61219e-20	1.85575e-21	4.61219e-20	1.14629e-18	4.6473e-21	2.89249e-19	1.14629e-18	1.14629e-18	1.84172e-20	1.80029e-17	2.84894e-17	7.41031e-22	7.18885e-18	7.18885e-18	1.80029e-17	7.24359e-19	1.80029e-17	1.14629e-18	2.89249e-19	4.50842e-17	1.12903e-16	7.41031e-22	7.13453e-17	4.50842e-17	1.12903e-16	2.82741e-16	1.12903e-16	4.61219e-20	2.82741e-16	4.47435e-16	2.82741e-16	4.47435e-16
Ivano-Frankivsk			48.9209	24.7098		3.05022e-26	7.93385e-31	4.79046e-25	1.1906e-23	7.99425e-32	1.218e-26	4.90072e-28	1.1906e-23	4.75427e-24	1.17267e-21	4.6473e-21	1.24604e-29	1.95694e-28	7.52358e-24	2.98159e-23	7.8144e-29	1.85575e-21	7.52358e-24	1.19966e-24	3.00429e-24	5.20731e-36	1.2088e-25	1.95694e-28	7.24359e-19	1.1906e-23	3.16812e-31	4.79046e-25	1.85575e-21	1.1906e-23	1.85575e-21	8.17825e-35	4.97563e-30	3.07344e-27	4.54275e-18	3.00429e-24	1.1906e-23	7.87389e-30	7.63859e-26	3.00429e-24	5.24696e-37	1.89846e-24	3.02717e-25	7.52358e-24	4.75427e-24
Kramatorsk			48.7336	37.5823		3.07344e-27	4.75427e-24	4.79046e-25	7.52358e-24	4.71834e-23	1.85575e-21	1.85575e-21	4.68269e-22	1.85575e-21	2.98159e-23	3.00429e-24	2.9367e-21	1.16381e-20	1.16381e-20	1.82781e-19	1.15502e-19	4.61219e-20	7.24359e-19	1.814e-18	1.814e-18	4.71834e-23	7.18885e-18	2.87063e-18	4.61219e-20	1.13763e-17	1.15502e-19	1.80029e-17	4.54275e-18	2.84894e-17	1.13763e-17	1.17267e-21	1.14629e-18	1.80029e-17	7.29874e-20	7.13453e-17	7.13453e-17	1.814e-18	7.13453e-17	1.12903e-16	7.46673e-23	1.78668e-16	1.78668e-16	2.82741e-16	4.47435e-16
Volgograd			48.7039	44.4524		2.00198e-31	1.19966e-24	4.93804e-29	1.95694e-28	2.95906e-22	1.1906e-23	1.1816e-22	4.82694e-26	3.02717e-25	1.95694e-28	4.97563e-30	2.9367e-21	1.85575e-21	3.00429e-24	4.71834e-23	1.15502e-19	1.19966e-24	4.68269e-22	4.6473e-21	2.9367e-21	7.24359e-19	1.82781e-19	2.87063e-18	7.63859e-26	1.16381e-20	1.13763e-17	1.15502e-19	2.95906e-22	4.61219e-20	7.41031e-22	1.13763e-17	2.84894e-17	4.54275e-18	4.82694e-26	2.89249e-19	1.15502e-19	7.13453e-17	4.54275e-18	4.57733e-19	1.13763e-17	1.14629e-18	4.54275e-18	7.24359e-19	1.814e-18
Kamianets-Podilskyi			48.6829	26.5813		4.82694e-26	1.24604e-29	7.58087e-25	1.88411e-23	1.98685e-30	1.2088e-25	4.86369e-27	4.71834e-23	1.88411e-23	1.85575e-21	4.6473e-21	3.09684e-28	3.07344e-27	4.71834e-23	1.86988e-22	3.07344e-27	1.16381e-20	1.1816e-22	1.88411e-23	4.71834e-23	3.24104e-34	3.00429e-24	7.69674e-27	1.814e-18	1.86988e-22	1.24604e-29	1.1906e-23	1.84172e-20	1.86988e-22	1.84172e-20	5.09015e-33	1.95694e-28	1.2088e-25	1.13763e-17	7.46673e-23	2.95906e-22	3.09684e-28	1.89846e-24	7.46673e-23	5.16796e-35	4.71834e-23	7.52358e-24	1.86988e-22	1.86988e-22
Uzhhorod			48.6227	22.2937		7.75535e-28	2.03258e-33	4.86369e-27	1.2088e-25	1.2942e-34	3.12042e-29	7.93385e-31	4.82694e-26	1.92748e-26	1.88411e-23	1.1816e-22	1.27472e-32	2.00198e-31	1.92748e-26	7.63859e-26	7.99425e-32	7.52358e-24	1.92748e-26	1.94215e-27	4.86369e-27	3.36631e-39	1.23662e-28	2.00198e-31	4.6473e-21	1.218e-26	2.04806e-34	4.90072e-28	4.75427e-24	1.218e-26	3.00429e-24	5.28691e-38	3.21655e-33	3.14418e-30	4.61219e-20	3.07344e-27	1.218e-26	5.09015e-33	4.93804e-29	3.07344e-27	3.39195e-40	1.94215e-27	3.09684e-28	7.69674e-27	4.86369e-27
Lugansk			48.5765	39.3372		1.95694e-28	3.00429e-24	4.82694e-26	3.02717e-25	7.46673e-23	7.41031e-22	1.17267e-21	4.71834e-23	1.86988e-22	1.19966e-24	7.63859e-26	2.9367e-21	7.35431e-21	1.17267e-21	1.84172e-20	1.82781e-19	2.9367e-21	1.15502e-19	4.57733e-19	4.57733e-19	4.68269e-22	4.54275e-18	2.87063e-18	1.17267e-21	2.87063e-18	4.57733e-19	7.18885e-18	4.57733e-19	7.18885e-18	1.14629e-18	1.16381e-20	2.87063e-18	1.80029e-17	1.17267e-21	2.84894e-17	1.80029e-17	7.18885e-18	4.50842e-17	4.50842e-17	1.85575e-21	7.13453e-17	1.12903e-16	7.13453e-17	1.12903e-16
Kamyanske			48.5112	34.5929		1.218e-26	1.91291e-25	1.19966e-24	2.98159e-23	7.58087e-25	4.68269e-22	1.1816e-22	7.41031e-22	1.85575e-21	2.95906e-22	7.46673e-23	7.46673e-23	4.68269e-22	7.35431e-21	1.15502e-19	1.85575e-21	1.82781e-19	2.89249e-19	2.89249e-19	4.57733e-19	4.82694e-26	4.57733e-19	2.91451e-20	7.24359e-19	2.87063e-18	2.95906e-22	1.14629e-18	7.18885e-18	4.54275e-18	1.13763e-17	1.19966e-24	4.6473e-21	2.89249e-19	1.814e-18	7.18885e-18	1.13763e-17	7.35431e-21	1.814e-18	1.13763e-17	3.05022e-26	1.13763e-17	7.18885e-18	2.84894e-17	2.84894e-17
Kropivnitskij			48.5108	32.244		3.05022e-26	1.92748e-26	3.00429e-24	4.71834e-23	3.05022e-26	7.46673e-23	1.1906e-23	1.17267e-21	1.17267e-21	1.17267e-21	7.41031e-22	3.00429e-24	2.98159e-23	4.6473e-21	4.61219e-20	7.46673e-23	2.89249e-19	7.29874e-20	4.61219e-20	7.29874e-20	1.95694e-28	2.91451e-20	4.68269e-22	2.87063e-18	4.57733e-19	3.00429e-24	1.15502e-19	4.54275e-18	7.24359e-19	4.54275e-18	4.86369e-27	4.71834e-23	7.35431e-21	1.13763e-17	4.57733e-19	1.14629e-18	7.46673e-23	7.29874e-20	7.24359e-19	7.8144e-29	7.24359e-19	2.89249e-19	2.87063e-18	2.87063e-18
Dnepropetrovsk			48.4844	35.0395		7.69674e-27	3.02717e-25	1.19966e-24	1.88411e-23	1.19966e-24	4.68269e-22	1.86988e-22	7.41031e-22	1.17267e-21	1.86988e-22	2.98159e-23	1.1816e-22	4.68269e-22	7.35431e-21	1.15502e-19	2.9367e-21	1.15502e-19	2.89249e-19	2.89249e-19	4.57733e-19	1.2088e-25	7.24359e-19	4.61219e-20	2.89249e-19	2.87063e-18	7.41031e-22	1.14629e-18	4.54275e-18	4.54275e-18	7.18885e-18	1.89846e-24	7.35431e-21	4.57733e-19	7.24359e-19	7.18885e-18	1.13763e-17	1.84172e-20	2.87063e-18	1.13763e-17	7.63859e-26	1.80029e-17	7.18885e-18	2.84894e-17	4.50842e-17
Morozovsk			48.3514	41.8225		3.14418e-30	7.58087e-25	4.90072e-28	3.07344e-27	4.71834e-23	4.71834e-23	1.1816e-22	7.58087e-25	3.00429e-24	7.69674e-27	3.09684e-28	1.17267e-21	1.85575e-21	2.98159e-23	4.68269e-22	7.29874e-20	2.98159e-23	4.6473e-21	2.91451e-20	1.84172e-20	7.35431e-21	4.57733e-19	1.814e-18	4.75427e-24	1.15502e-19	1.14629e-18	4.57733e-19	4.6473e-21	2.89249e-19	1.16381e-20	1.82781e-19	4.54275e-18	4.54275e-18	4.75427e-24	1.814e-18	7.24359e-19	1.13763e-17	7.18885e-18	2.87063e-18	4.61219e-20	4.54275e-18	1.13763e-17	4.54275e-18	7.18885e-18
Gorlovka			48.3227	38.0803		3.09684e-28	4.79046e-25	4.82694e-26	4.79046e-25	1.1906e-23	2.95906e-22	2.95906e-22	4.71834e-23	1.1816e-22	1.89846e-24	1.91291e-25	4.68269e-22	1.85575e-21	7.41031e-22	1.84172e-20	1.84172e-20	4.6473e-21	7.29874e-20	1.82781e-19	1.82781e-19	1.88411e-23	1.14629e-18	4.57733e-19	2.9367e-21	1.14629e-18	2.91451e-20	1.814e-18	4.57733e-19	2.87063e-18	1.14629e-18	4.68269e-22	2.89249e-19	2.87063e-18	4.6473e-21	1.13763e-17	1.13763e-17	7.24359e-19	1.13763e-17	1.80029e-17	4.71834e-23	2.84894e-17	2.84894e-17	2.84894e-17	4.50842e-17
Chernivtsi			48.293	25.9377		4.86369e-27	7.93385e-31	7.63859e-26	1.89846e-24	7.99425e-32	7.69674e-27	3.09684e-28	3.00429e-24	1.19966e-24	1.86988e-22	4.68269e-22	1.24604e-29	1.95694e-28	3.00429e-24	1.1906e-23	1.23662e-28	7.41031e-22	7.52358e-24	7.58087e-25	1.89846e-24	2.06365e-35	1.2088e-25	4.90072e-28	1.15502e-19	1.1906e-23	7.93385e-31	7.58087e-25	1.17267e-21	1.1906e-23	1.17267e-21	3.24104e-34	1.24604e-29	7.69674e-27	1.14629e-18	3.00429e-24	1.1906e-23	1.97184e-29	1.2088e-25	4.75427e-24	3.29058e-36	3.00429e-24	4.79046e-25	1.1906e-23	7.52358e-24
Donetsk			48.0091	37.8292		7.8144e-29	1.2088e-25	1.218e-26	1.2088e-25	1.89846e-24	4.71834e-23	4.71834e-23	1.1906e-23	2.98159e-23	7.58087e-25	7.63859e-26	1.1816e-22	2.95906e-22	1.86988e-22	4.6473e-21	4.6473e-21	1.17267e-21	1.84172e-20	4.61219e-20	4.61219e-20	3.00429e-24	2.89249e-19	7.29874e-20	1.17267e-21	2.89249e-19	4.6473e-21	4.57733e-19	1.15502e-19	7.24359e-19	2.89249e-19	7.46673e-23	4.61219e-20	4.57733e-19	1.85575e-21	1.814e-18	1.814e-18	1.15502e-19	1.814e-18	2.87063e-18	7.52358e-24	4.54275e-18	4.54275e-18	7.18885e-18	1.13763e-17
Krivoy Rog			47.9126	33.4008		1.22728e-27	3.07344e-27	1.2088e-25	1.89846e-24	7.69674e-27	1.1906e-23	3.00429e-24	4.71834e-23	7.46673e-23	2.98159e-23	1.1906e-23	7.58087e-25	7.52358e-24	2.95906e-22	4.6473e-21	2.98159e-23	1.16381e-20	7.35431e-21	4.6473e-21	1.16381e-20	3.09684e-28	7.35431e-21	2.95906e-22	7.29874e-20	7.29874e-20	3.00429e-24	1.84172e-20	2.89249e-19	1.15502e-19	4.57733e-19	7.69674e-27	2.98159e-23	2.9367e-21	2.89249e-19	1.15502e-19	2.89249e-19	7.46673e-23	2.91451e-20	1.82781e-19	1.95694e-28	1.82781e-19	7.29874e-20	4.57733e-19	4.57733e-19
Zaporozhye			47.842	35.1578		3.09684e-28	1.218e-26	3.05022e-26	4.79046e-25	7.63859e-26	1.88411e-23	7.52358e-24	2.98159e-23	4.71834e-23	7.52358e-24	1.19966e-24	4.75427e-24	2.98159e-23	2.95906e-22	4.6473e-21	1.86988e-22	4.6473e-21	1.16381e-20	1.16381e-20	1.84172e-20	1.218e-26	2.91451e-20	1.85575e-21	1.16381e-20	1.15502e-19	4.71834e-23	7.29874e-20	1.82781e-19	1.82781e-19	2.89249e-19	1.91291e-25	4.68269e-22	1.84172e-20	2.91451e-20	2.89249e-19	4.57733e-19	1.17267e-21	1.15502e-19	4.57733e-19	1.218e-26	7.24359e-19	4.57733e-19	1.14629e-18	1.814e-18
Kotovsk			47.7474	29.5407		7.75535e-28	1.97184e-29	4.82694e-26	1.19966e-24	1.24604e-29	1.2088e-25	1.218e-26	7.52358e-24	4.75427e-24	4.71834e-23	4.71834e-23	1.22728e-27	1.218e-26	1.88411e-23	1.1816e-22	1.92748e-26	1.85575e-21	1.1816e-22	2.98159e-23	7.46673e-23	2.01723e-32	1.1906e-23	1.2088e-25	7.29874e-20	4.68269e-22	4.90072e-28	4.71834e-23	1.16381e-20	4.68269e-22	1.16381e-20	5.01352e-31	7.69674e-27	1.89846e-24	4.57733e-19	2.95906e-22	7.41031e-22	1.218e-26	2.98159e-23	4.68269e-22	8.05512e-33	4.68269e-22	7.46673e-23	1.17267e-21	1.17267e-21
Shakhty			47.7092	40.2186		1.25552e-30	3.05022e-26	1.95694e-28	1.94215e-27	1.19966e-24	4.75427e-24	1.1906e-23	3.02717e-25	1.19966e-24	4.86369e-27	4.90072e-28	4.71834e-23	1.1816e-22	7.52358e-24	1.1816e-22	1.85575e-21	1.88411e-23	7.41031e-22	2.9367e-21	2.9367e-21	4.71834e-23	4.61219e-20	7.29874e-20	7.52358e-24	1.84172e-20	1.84172e-20	4.61219e-20	2.9367e-21	4.61219e-20	4.6473e-21	1.17267e-21	7.29874e-20	1.82781e-19	7.52358e-24	1.82781e-19	1.82781e-19	1.82781e-19	4.57733e-19	2.89249e-19	1.86988e-22	7.24359e-19	1.14629e-18	7.24359e-19	1.14629e-18
Rostov-na-Donu			47.2265	39.718		2.00198e-31	3.07344e-27	3.12042e-29	3.09684e-28	1.2088e-25	4.79046e-25	1.19966e-24	4.82694e-26	1.91291e-25	1.22728e-27	1.23662e-28	4.75427e-24	7.52358e-24	1.19966e-24	1.88411e-23	1.86988e-22	3.00429e-24	1.1816e-22	4.68269e-22	4.68269e-22	1.89846e-24	4.6473e-21	4.6473e-21	1.89846e-24	2.9367e-21	1.17267e-21	4.6473e-21	4.68269e-22	7.35431e-21	7.41031e-22	4.71834e-23	4.6473e-21	1.84172e-20	1.89846e-24	1.84172e-20	1.84172e-20	1.16381e-20	4.61219e-20	4.61219e-20	1.1906e-23	7.29874e-20	7.29874e-20	7.29874e-20	1.15502e-19
Mariupol			47.1189	37.5531		1.25552e-30	1.22728e-27	1.95694e-28	1.94215e-27	1.92748e-26	4.79046e-25	4.79046e-25	1.91291e-25	4.79046e-25	1.218e-26	1.94215e-27	7.58087e-25	3.00429e-24	3.00429e-24	4.71834e-23	4.71834e-23	1.88411e-23	1.86988e-22	4.68269e-22	4.68269e-22	4.82694e-26	2.9367e-21	7.41031e-22	2.98159e-23	2.9367e-21	4.71834e-23	4.6473e-21	1.85575e-21	7.35431e-21	2.9367e-21	1.19966e-24	4.68269e-22	4.6473e-21	4.71834e-23	1.84172e-20	1.84172e-20	1.17267e-21	1.84172e-20	2.91451e-20	1.2088e-25	4.61219e-20	4.61219e-20	7.29874e-20	1.15502e-19
Mykolaiv			46.966	32.0282		1.24604e-29	7.87389e-30	1.22728e-27	1.92748e-26	1.97184e-29	3.05022e-26	7.69674e-27	3.02717e-25	4.79046e-25	4.79046e-25	3.02717e-25	1.94215e-27	1.218e-26	1.89846e-24	1.88411e-23	4.82694e-26	7.46673e-23	2.98159e-23	1.88411e-23	2.98159e-23	3.16812e-31	1.88411e-23	4.79046e-25	1.17267e-21	1.86988e-22	3.07344e-27	4.71834e-23	1.17267e-21	2.95906e-22	1.85575e-21	7.87389e-30	4.82694e-26	4.75427e-24	4.6473e-21	2.95906e-22	7.41031e-22	7.63859e-26	4.71834e-23	4.68269e-22	2.00198e-31	4.68269e-22	1.86988e-22	1.17267e-21	1.17267e-21
Melitopol			46.8493	35.3604		1.98685e-30	7.8144e-29	1.95694e-28	3.07344e-27	7.75535e-28	1.2088e-25	4.82694e-26	1.91291e-25	3.02717e-25	4.82694e-26	7.69674e-27	4.82694e-26	1.91291e-25	1.89846e-24	2.98159e-23	1.89846e-24	2.98159e-23	7.46673e-23	7.46673e-23	1.1816e-22	3.09684e-28	1.86988e-22	2.98159e-23	7.46673e-23	7.41031e-22	7.58087e-25	4.68269e-22	1.17267e-21	1.85575e-21	1.85575e-21	4.86369e-27	7.52358e-24	1.86988e-22	1.86988e-22	2.9367e-21	4.6473e-21	1.88411e-23	1.17267e-21	4.6473e-21	3.09684e-28	4.6473e-21	2.9367e-21	1.16381e-20	1.16381e-20
Berdyansk			46.7694	36.8074		5.01352e-31	1.23662e-28	4.93804e-29	7.75535e-28	1.94215e-27	1.2088e-25	7.63859e-26	4.82694e-26	1.2088e-25	7.69674e-27	1.22728e-27	1.2088e-25	3.02717e-25	7.58087e-25	1.1906e-23	4.75427e-24	7.52358e-24	4.71834e-23	7.46673e-23	7.46673e-23	3.07344e-27	2.95906e-22	7.46673e-23	1.1906e-23	7.41031e-22	4.75427e-24	4.68269e-22	4.68269e-22	1.17267e-21	7.41031e-22	4.82694e-26	2.98159e-23	4.68269e-22	2.98159e-23	2.9367e-21	2.9367e-21	7.46673e-23	1.85575e-21	4.6473e-21	4.86369e-27	7.35431e-21	4.6473e-21	1.16381e-20	1.84172e-20
Kherson			46.6559	32.6178		3.14418e-30	3.14418e-30	1.95694e-28	4.86369e-27	7.87389e-30	1.218e-26	3.07344e-27	7.63859e-26	1.2088e-25	7.63859e-26	4.82694e-26	7.75535e-28	4.86369e-27	4.79046e-25	4.75427e-24	3.05022e-26	1.88411e-23	7.52358e-24	7.52358e-24	1.1906e-23	5.01352e-31	7.52358e-24	3.02717e-25	1.86988e-22	7.46673e-23	3.07344e-27	1.88411e-23	4.68269e-22	1.1816e-22	4.68269e-22	7.87389e-30	3.05022e-26	3.00429e-24	7.41031e-22	1.1816e-22	1.86988e-22	7.63859e-26	2.98159e-23	1.86988e-22	3.16812e-31	1.86988e-22	7.46673e-23	4.68269e-22	4.68269e-22
Odessa			46.4634	30.7052		1.25552e-30	2.00198e-31	7.8144e-29	1.94215e-27	2.00198e-31	7.75535e-28	1.23662e-28	1.92748e-26	1.92748e-26	7.63859e-26	4.82694e-26	3.12042e-29	1.95694e-28	7.63859e-26	7.58087e-25	4.90072e-28	4.75427e-24	7.58087e-25	3.02717e-25	7.58087e-25	3.21655e-33	3.02717e-25	4.86369e-27	1.1816e-22	4.75427e-24	3.12042e-29	7.58087e-25	4.71834e-23	7.52358e-24	7.46673e-23	5.05169e-32	4.90072e-28	4.82694e-26	4.68269e-22	4.75427e-24	1.1906e-23	7.75535e-28	7.58087e-25	7.52358e-24	1.28442e-33	7.52358e-24	1.89846e-24	1.88411e-23	1.88411e-23
Elista			46.3826	44.2258		8.24052e-36	1.24604e-29	2.03258e-33	1.27472e-32	1.94215e-27	3.09684e-28	1.22728e-27	1.98685e-30	1.24604e-29	1.27472e-32	8.11645e-34	1.92748e-26	1.92748e-26	7.8144e-29	1.94215e-27	1.19966e-24	7.8144e-29	1.218e-26	1.2088e-25	7.63859e-26	4.75427e-24	3.00429e-24	2.98159e-23	1.24604e-29	4.79046e-25	7.46673e-23	3.00429e-24	1.92748e-26	1.19966e-24	3.05022e-26	7.46673e-23	1.86988e-22	4.71834e-23	7.87389e-30	7.52358e-24	4.75427e-24	4.68269e-22	7.46673e-23	1.1906e-23	1.1816e-22	2.98159e-23	7.46673e-23	1.88411e-23	4.71834e-23
Astrakhan			46.3707	47.9879		1.33407e-38	5.01352e-31	3.29058e-36	1.30405e-35	1.95694e-28	1.98685e-30	1.97184e-29	3.21655e-33	2.01723e-32	8.24052e-36	3.31563e-37	1.22728e-27	4.90072e-28	2.00198e-31	3.14418e-30	3.05022e-26	5.05169e-32	3.12042e-29	4.90072e-28	3.09684e-28	1.88411e-23	3.05022e-26	1.19966e-24	3.21655e-33	1.22728e-27	1.88411e-23	1.218e-26	1.24604e-29	3.07344e-27	3.12042e-29	1.86988e-22	1.88411e-23	1.19966e-24	1.28442e-33	3.05022e-26	1.218e-26	4.71834e-23	4.79046e-25	4.82694e-26	1.17267e-21	1.2088e-25	4.79046e-25	4.82694e-26	1.2088e-25
Kerch			45.3562	36.4492		5.12891e-34	7.99425e-32	7.99425e-32	7.93385e-31	1.25552e-30	7.8144e-29	4.93804e-29	4.93804e-29	1.23662e-28	7.87389e-30	1.98685e-30	7.8144e-29	1.95694e-28	4.90072e-28	1.218e-26	3.07344e-27	7.69674e-27	3.05022e-26	4.82694e-26	7.63859e-26	3.14418e-30	1.91291e-25	4.82694e-26	1.92748e-26	4.79046e-25	3.07344e-27	4.79046e-25	4.79046e-25	1.19966e-24	7.58087e-25	4.93804e-29	3.05022e-26	3.02717e-25	4.82694e-26	1.89846e-24	3.00429e-24	4.82694e-26	1.89846e-24	3.00429e-24	7.87389e-30	4.75427e-24	3.00429e-24	7.52358e-24	1.1906e-23
Evpatoria			45.2081	33.3602		1.28442e-33	5.09015e-33	1.26508e-31	1.98685e-30	2.01723e-32	1.24604e-29	3.14418e-30	4.93804e-29	7.8144e-29	4.93804e-29	1.97184e-29	1.98685e-30	1.24604e-29	3.09684e-28	4.86369e-27	7.8144e-29	1.218e-26	7.69674e-27	7.69674e-27	1.218e-26	5.09015e-33	1.218e-26	7.75535e-28	1.2088e-25	7.63859e-26	1.97184e-29	3.05022e-26	3.02717e-25	1.2088e-25	4.79046e-25	1.26508e-31	1.95694e-28	7.69674e-27	3.02717e-25	1.91291e-25	3.02717e-25	3.09684e-28	4.82694e-26	3.02717e-25	5.09015e-33	3.02717e-25	1.91291e-25	7.58087e-25	7.58087e-25
Krasnodar			45.1058	38.9963		1.30405e-35	5.05169e-32	2.03258e-33	3.19224e-32	1.98685e-30	1.24604e-29	1.97184e-29	3.14418e-30	7.87389e-30	2.00198e-31	2.01723e-32	7.8144e-29	1.95694e-28	4.93804e-29	7.75535e-28	3.07344e-27	3.09684e-28	4.86369e-27	1.218e-26	1.218e-26	4.93804e-29	7.63859e-26	7.63859e-26	3.09684e-28	7.63859e-26	1.218e-26	1.2088e-25	3.05022e-26	1.91291e-25	4.82694e-26	7.75535e-28	7.63859e-26	3.02717e-25	4.90072e-28	4.79046e-25	4.79046e-25	1.91291e-25	1.19966e-24	1.19966e-24	1.95694e-28	1.89846e-24	1.89846e-24	1.89846e-24	3.00429e-24
Stavropol			45.0591	41.9297		5.24696e-37	3.19224e-32	8.17825e-35	8.11645e-34	3.14418e-30	3.14418e-30	7.87389e-30	1.26508e-31	5.01352e-31	2.03258e-33	2.04806e-34	7.8144e-29	7.8144e-29	3.14418e-30	4.93804e-29	3.07344e-27	7.87389e-30	3.09684e-28	1.94215e-27	1.94215e-27	1.22728e-27	3.05022e-26	7.63859e-26	1.98685e-30	7.69674e-27	7.63859e-26	3.05022e-26	1.22728e-27	3.05022e-26	1.94215e-27	1.92748e-26	3.02717e-25	1.91291e-25	3.14418e-30	1.2088e-25	7.63859e-26	4.79046e-25	4.79046e-25	1.91291e-25	1.218e-26	4.79046e-25	7.58087e-25	3.02717e-25	7.58087e-25
Simferopol			44.9595	34.1011		3.24104e-34	3.21655e-33	3.19224e-32	5.01352e-31	2.01723e-32	4.97563e-30	1.98685e-30	1.24604e-29	1.97184e-29	7.87389e-30	3.14418e-30	1.25552e-30	7.87389e-30	1.23662e-28	1.22728e-27	4.93804e-29	3.07344e-27	3.07344e-27	3.07344e-27	4.86369e-27	8.05512e-33	7.69674e-27	7.75535e-28	1.92748e-26	3.05022e-26	1.97184e-29	1.92748e-26	7.63859e-26	7.63859e-26	1.2088e-25	1.26508e-31	1.95694e-28	4.86369e-27	4.82694e-26	7.63859e-26	1.2088e-25	3.09684e-28	3.05022e-26	1.2088e-25	1.27472e-32	1.91291e-25	1.2088e-25	3.02717e-25	4.79046e-25
Sevastopol			44.5818	33.6263		5.16796e-35	3.24104e-34	5.09015e-33	7.99425e-32	1.28442e-33	5.01352e-31	2.00198e-31	1.98685e-30	3.14418e-30	1.98685e-30	7.93385e-31	1.26508e-31	7.93385e-31	1.24604e-29	1.95694e-28	4.97563e-30	4.90072e-28	4.90072e-28	3.09684e-28	4.90072e-28	5.12891e-34	7.75535e-28	4.93804e-29	3.07344e-27	4.86369e-27	1.25552e-30	1.94215e-27	1.218e-26	7.69674e-27	1.92748e-26	1.27472e-32	1.24604e-29	4.90072e-28	1.218e-26	1.218e-26	1.92748e-26	3.12042e-29	3.07344e-27	1.92748e-26	8.11645e-34	1.92748e-26	1.218e-26	4.82694e-26	4.82694e-26
Sochi			43.4415	39.9262		2.12723e-39	1.30405e-35	3.31563e-37	3.29058e-36	5.12891e-34	2.03258e-33	3.21655e-33	3.24104e-34	8.11645e-34	2.06365e-35	2.07937e-36	2.01723e-32	3.19224e-32	5.09015e-33	1.26508e-31	7.93385e-31	3.19224e-32	5.01352e-31	1.98685e-30	1.98685e-30	5.05169e-32	1.97184e-29	1.97184e-29	3.19224e-32	1.24604e-29	7.87389e-30	1.97184e-29	3.14418e-30	3.12042e-29	4.97563e-30	7.93385e-31	3.12042e-29	7.8144e-29	5.05169e-32	7.8144e-29	7.8144e-29	7.8144e-29	1.95694e-28	1.95694e-28	5.01352e-31	3.09684e-28	3.09684e-28	3.09684e-28	4.90072e-28
Tallin			59.4413	24.7396		4.1791e-07	7.18885e-18	1.68149e-08	1.68149e-08	7.35431e-21	2.80605e-15	2.84894e-17	4.30784e-11	4.34064e-12	1.05453e-07	2.62088e-06	1.15502e-19	1.14629e-18	6.92132e-13	1.10363e-13	1.84172e-20	1.08702e-11	4.44054e-15	1.78668e-16	4.47435e-16	1.95694e-28	1.814e-18	2.9367e-21	1.70719e-10	1.78668e-16	1.89846e-24	7.18885e-18	4.40699e-14	7.13453e-17	1.75978e-14	3.09684e-28	1.88411e-23	1.16381e-20	1.70719e-10	7.18885e-18	2.84894e-17	1.1906e-23	7.29874e-20	4.54275e-18	1.25552e-30	1.814e-18	1.82781e-19	4.54275e-18	1.814e-18
Tartu			58.36	26.7271		4.14752e-06	7.08062e-16	1.04656e-06	4.14752e-06	7.24359e-19	6.92132e-13	7.02712e-15	2.66094e-08	2.6812e-09	0.000103081	0.00405421	1.80029e-17	2.82741e-16	4.27529e-10	6.81711e-11	7.18885e-18	1.68149e-08	4.34064e-12	1.10363e-13	2.7638e-13	4.82694e-26	1.1205e-15	1.14629e-18	4.1791e-07	1.74649e-13	7.41031e-22	4.44054e-15	6.81711e-11	6.97402e-14	2.72219e-11	1.2088e-25	7.35431e-21	7.18885e-18	4.1791e-07	4.44054e-15	2.78484e-14	4.6473e-21	7.13453e-17	4.44054e-15	3.09684e-28	1.1205e-15	1.78668e-16	4.44054e-15	1.77318e-15
Narva			59.3569	28.1149		0.00161891	4.40699e-14	0.000103081	0.000103081	4.50842e-17	1.72019e-11	1.74649e-13	2.64084e-07	2.66094e-08	0.000103081	0.000408508	7.08062e-16	7.02712e-15	4.24298e-09	2.70162e-10	1.12903e-16	2.66094e-08	1.72019e-11	6.92132e-13	1.73329e-12	1.19966e-24	7.02712e-15	1.13763e-17	6.66374e-08	6.92132e-13	1.16381e-20	2.78484e-14	1.0788e-10	2.7638e-13	4.30784e-11	1.89846e-24	1.15502e-19	7.13453e-17	2.66094e-08	1.75978e-14	6.97402e-14	7.29874e-20	4.47435e-16	1.75978e-14	7.69674e-27	4.44054e-15	7.08062e-16	1.75978e-14	7.02712e-15
Riga			56.968	24.101		1.70719e-10	7.29874e-20	1.0788e-10	6.7656e-10	1.86988e-22	1.78668e-16	1.814e-18	6.86902e-12	1.09529e-12	6.66374e-08	4.14752e-06	7.35431e-21	1.15502e-19	2.7638e-13	6.97402e-14	4.6473e-21	4.30784e-11	4.44054e-15	1.78668e-16	4.47435e-16	1.97184e-29	1.814e-18	1.17267e-21	1.06256e-08	4.47435e-16	4.79046e-25	7.18885e-18	2.7638e-13	1.78668e-16	1.10363e-13	7.8144e-29	7.52358e-24	1.16381e-20	4.21092e-08	1.13763e-17	7.13453e-17	4.75427e-24	1.15502e-19	1.13763e-17	2.00198e-31	4.54275e-18	4.57733e-19	1.80029e-17	7.18885e-18
Daugavpils			55.8837	26.5444		1.0788e-10	2.87063e-18	4.27529e-10	6.71448e-09	1.84172e-20	2.78484e-14	2.82741e-16	4.27529e-10	6.81711e-11	1.04656e-06	1.64366e-05	1.14629e-18	2.84894e-17	4.30784e-11	2.72219e-11	1.814e-18	1.06256e-08	1.73329e-12	6.97402e-14	1.74649e-13	4.86369e-27	7.08062e-16	7.24359e-19	1.03865e-05	2.7638e-13	2.95906e-22	4.44054e-15	2.70162e-10	1.10363e-13	1.0788e-10	3.05022e-26	4.6473e-21	7.18885e-18	6.51382e-05	1.11203e-14	6.97402e-14	2.9367e-21	1.12903e-16	1.11203e-14	7.8144e-29	2.80605e-15	2.82741e-16	1.75978e-14	7.02712e-15
Liepaja			56.5295	21.0042		6.97402e-14	1.1906e-23	1.75978e-14	1.10363e-13	1.92748e-26	2.91451e-20	2.95906e-22	1.1205e-15	1.12903e-16	6.86902e-12	4.27529e-10	7.58087e-25	1.88411e-23	2.84894e-17	1.13763e-17	7.58087e-25	4.44054e-15	7.24359e-19	1.84172e-20	7.29874e-20	2.03258e-33	2.95906e-22	1.91291e-25	1.73329e-12	7.29874e-20	7.8144e-29	1.17267e-21	4.50842e-17	2.91451e-20	1.80029e-17	8.05512e-33	1.22728e-27	1.89846e-24	1.08702e-11	1.85575e-21	1.16381e-20	7.75535e-28	1.88411e-23	1.85575e-21	3.26571e-35	7.41031e-22	7.46673e-23	2.9367e-21	1.17267e-21
Vilnius			54.6854	25.2625		6.97402e-14	4.6473e-21	2.7638e-13	6.86902e-12	4.71834e-23	4.50842e-17	7.24359e-19	6.92132e-13	1.10363e-13	1.07065e-09	1.06256e-08	4.6473e-21	7.29874e-20	6.97402e-14	6.97402e-14	7.35431e-21	2.72219e-11	7.02712e-15	2.82741e-16	1.1205e-15	3.12042e-29	4.54275e-18	4.6473e-21	2.66094e-08	1.77318e-15	1.89846e-24	2.84894e-17	1.09529e-12	7.08062e-16	6.92132e-13	1.95694e-28	2.98159e-23	4.61219e-20	2.64084e-07	7.13453e-17	4.47435e-16	2.98159e-23	7.24359e-19	7.13453e-17	7.93385e-31	2.84894e-17	2.87063e-18	1.78668e-16	7.13453e-17
Kaunas			54.8966	23.9437		2.78484e-14	4.68269e-22	6.97402e-14	1.09529e-12	1.89846e-24	2.87063e-18	2.91451e-20	4.40699e-14	7.02712e-15	1.70719e-10	4.24298e-09	1.86988e-22	2.9367e-21	4.44054e-15	4.44054e-15	2.95906e-22	1.73329e-12	2.82741e-16	1.13763e-17	2.84894e-17	1.25552e-30	1.82781e-19	1.1816e-22	1.69429e-09	4.50842e-17	4.82694e-26	1.14629e-18	4.40699e-14	2.84894e-17	2.78484e-14	4.97563e-30	7.58087e-25	1.85575e-21	1.06256e-08	2.87063e-18	1.80029e-17	7.58087e-25	2.91451e-20	2.87063e-18	2.01723e-32	1.14629e-18	7.29874e-20	4.54275e-18	1.814e-18
							$A$1*1/(3.1415926535*Solver!$A$2*(1+('Попарные расстояния'!H170/Solver!$A$2)*('Попарные расстояния'!H170/Solver!$A$2)))
[truncated: 129 more columns]

## Sheet: 2004
						St. Petersburg	Vologda	Chudovo	Velikiy Novgorod	Galich	Krasnyj Kholm	Rybinsk	Valdai	Bologoye	Dno	Pskov	Kostroma	Yaroslavl	Vyshniy Volochek	Torzhok	Ivanovo	Peno	Tver	Dubna	Konakovo	Yoshkar-Ola	Alexandrov	Kovrov	Velikie Luki	Klin	Nizhny Novgorod	Sergiev Posad	Rzhev	Solnechnogorsk	Zubtsov	Cheboksary	Gorbatov	Vladimir	Nevel	Pushkino	Zelenograd	Pavlovo	Petushki	Korolev	Kazan	Staraya Kupavna	Orekhovo-Zuyevo	Moscow	Lyubertsy
						30.3196	39.9094	31.6525	31.2749	42.3489	37.1095	38.8452	33.2429	34.0651	29.96	28.3823	40.9276	39.8862	34.5607	34.9576	40.9851	32.7306	35.9338	37.1711	36.7681	47.8953	38.7132	41.31	30.5299	36.7293	44.0327	38.1401	34.3283	36.9774	34.5812	47.2468	43.0622	40.4101	29.9291	37.8355	37.1946	43.0658	39.4557	37.8443	49.1606	38.1756	38.9955	37.615	37.8909
			latitude	longitude		59.9304	59.1986	59.1242	58.529	58.3818	58.0541	58.0437	57.9704	57.8898	57.8274	57.8069	57.7668	57.6329	57.5843	57.0471	57.0123	56.9121	56.8524	56.7492	56.712	56.6425	56.3976	56.3615	56.3423	56.335	56.3215	56.312	56.2642	56.1852	56.176	56.1441	56.1311	56.1303	56.036	56.0101	55.9914	55.9649	55.9336	55.9137	55.8135	55.8124	55.8082	55.757	55.6797
Cities						0	0	0	0	0	0	0	0	0	0	0	0	0	0	0	0	0	0	0	0	0	0	0	0	0	0	0	0	0	0	0	0	0	0	0	0	0	0	0	0	0	0	1	0
St. Petersburg			59.9304	30.3196		1	1	1	1	1	1	1	1	1	1	1	1	1	1	1	1	1	1	1	1	1	1	1	1	1	1	1	1	1	1	1	1	1	1	1	1	1	1	1	1	1	1	1	1
Vologda			59.1986	39.9094		1	1	1	1	1	1	1	1	1	1	1	1	1	1	1	1	1	1	1	1	1	1	1	1	1	1	1	1	1	1	1	1	1	1	1	1	1	1	1	1	1	1	1	1
Chudovo			59.1242	31.6525		1	1	1	1	1	1	1	1	1	1	1	1	1	1	1	1	1	1	1	1	1	1	1	1	1	1	1	1	1	1	1	1	1	1	1	1	1	1	1	1	1	1	1	1
Velikiy Novgorod			58.529	31.2749		1	1	1	1	1	1	1	1	1	1	1	1	1	1	1	1	1	1	1	1	1	1	1	1	1	1	1	1	1	1	1	1	1	1	1	1	1	1	1	1	1	1	1	1
Galich			58.3818	42.3489		1	1	1	1	1	1	1	1	1	1	1	1	1	1	1	1	1	1	1	1	1	1	1	1	1	1	1	1	1	1	1	1	1	1	1	1	1	1	1	1	1	1	1	1
Krasnyj Kholm			58.0541	37.1095		1	1	1	1	1	1	1	1	1	1	1	1	1	1	1	1	1	1	1	1	1	1	1	1	1	1	1	1	1	1	1	1	1	1	1	1	1	1	1	1	1	1	0.999993	1
Rybinsk			58.0437	38.8452		1	1	1	1	1	1	1	1	1	1	1	1	1	1	1	1	1	1	1	1	1	1	1	1	1	1	1	1	1	1	1	1	1	1	1	1	1	1	1	1	1	1	0.999996	1
Valdai			57.9704	33.2429		1	1	1	1	1	1	1	1	1	1	1	1	1	1	1	1	1	1	1	1	1	1	1	1	1	1	1	1	1	1	1	1	1	1	1	1	1	1	1	1	1	1	1	1
Bologoye			57.8898	34.0651		1	1	1	1	1	1	1	1	1	1	1	1	1	1	1	1	1	1	1	1	1	1	1	1	1	1	1	1	1	1	1	1	1	1	1	1	1	1	1	1	1	1	1	1
Dno			57.8274	29.96		1	1	1	1	1	1	1	1	1	1	1	1	1	1	1	1	1	1	1	1	1	1	1	1	1	1	1	1	1	1	1	1	1	1	1	1	1	1	1	1	1	1	1	1
Pskov			57.8069	28.3823		1	1	1	1	1	1	1	1	1	1	1	1	1	1	1	1	1	1	1	1	1	1	1	1	1	1	1	1	1	1	1	1	1	1	1	1	1	1	1	1	1	1	1	1
Kostroma			57.7668	40.9276		1	1	1	1	1	1	1	1	1	1	1	1	1	1	1	1	1	1	1	1	1	1	1	1	1	1	1	1	1	1	1	1	1	1	1	1	1	1	1	1	1	1	0.999999	1
Yaroslavl			57.6329	39.8862		1	1	1	1	1	1	1	1	1	1	1	1	1	1	1	1	1	1	1	1	1	1	1	1	1	1	1	1	1	1	1	1	1	1	1	1	1	1	1	1	1	1	0.99999	1
Vyshniy Volochek			57.5843	34.5607		1	1	1	1	1	1	1	1	1	1	1	1	1	1	1	1	1	1	1	1	1	1	1	1	1	1	1	1	1	1	1	1	1	1	1	1	1	1	1	1	1	1	0.999997	1
Torzhok			57.0471	34.9576		1	1	1	1	1	1	1	1	1	1	1	1	1	1	1	1	1	1	1	1	1	1	1	1	1	1	1	1	1	1	1	1	1	1	1	1	1	1	1	1	1	1	0.999959	1
Ivanovo			57.0123	40.9851		1	1	1	1	1	1	1	1	1	1	1	1	1	1	1	1	1	1	1	1	1	1	1	1	1	1	1	1	1	1	1	1	1	1	1	1	1	1	1	1	1	1	0.99999	1
Peno			56.9121	32.7306		1	1	1	1	1	1	1	1	1	1	1	1	1	1	1	1	1	1	1	1	1	1	1	1	1	1	1	1	1	1	1	1	1	1	1	1	1	1	1	1	1	1	1	1
Tver			56.8524	35.9338		1	1	1	1	1	1	1	1	1	1	1	1	1	1	1	1	1	1	1	1	1	1	1	1	1	1	1	1	1	1	1	1	1	1	1	1	1	1	1	1	1	1	0.999354	1
Dubna			56.7492	37.1711		1	1	1	1	1	1	1	1	1	1	1	1	1	1	1	1	1	1	1	1	1	1	1	1	1	1	1	1	1	1	1	1	1	1	1	1	1	1	1	1	1	1	0.993584	1
Konakovo			56.712	36.7681		1	1	1	1	1	1	1	1	1	1	1	1	1	1	1	1	1	1	1	1	1	1	1	1	1	1	1	1	1	1	1	1	1	1	1	1	1	1	1	1	1	1	0.995946	1
Yoshkar-Ola			56.6425	47.8953		1	1	1	1	1	1	1	1	1	1	1	1	1	1	1	1	1	1	1	1	1	1	1	1	1	1	1	1	1	1	1	1	1	1	1	1	1	1	1	1	1	1	1	1
Alexandrov			56.3976	38.7132		1	1	1	1	1	1	1	1	1	1	1	1	1	1	1	1	1	1	1	1	1	1	1	1	1	1	1	1	1	1	1	1	1	1	1	1	1	1	1	1	1	1	0.989847	1
Kovrov			56.3615	41.31		1	1	1	1	1	1	1	1	1	1	1	1	1	1	1	1	1	1	1	1	1	1	1	1	1	1	1	1	1	1	1	1	1	1	1	1	1	1	1	1	1	1	0.999984	1
Velikie Luki			56.3423	30.5299		1	1	1	1	1	1	1	1	1	1	1	1	1	1	1	1	1	1	1	1	1	1	1	1	1	1	1	1	1	1	1	1	1	1	1	1	1	1	1	1	1	1	1	1
Klin			56.335	36.7293		1	1	1	1	1	1	1	1	1	1	1	1	1	1	1	1	1	1	1	1	1	1	1	1	1	1	1	1	1	1	1	1	1	1	1	1	1	1	1	1	1	1	0.974574	1
Nizhny Novgorod			56.3215	44.0327		1	1	1	1	1	1	1	1	1	1	1	1	1	1	1	1	1	1	1	1	1	1	1	1	1	1	1	1	1	1	1	1	1	1	1	1	1	1	1	1	1	1	1	1
Sergiev Posad			56.312	38.1401		1	1	1	1	1	1	1	1	1	1	1	1	1	1	1	1	1	1	1	1	1	1	1	1	1	1	1	1	1	1	1	1	1	1	1	1	1	1	1	1	1	1	0.959764	1
Rzhev			56.2642	34.3283		1	1	1	1	1	1	1	1	1	1	1	1	1	1	1	1	1	1	1	1	1	1	1	1	1	1	1	1	1	1	1	1	1	1	1	1	1	1	1	1	1	1	0.999935	1
Solnechnogorsk			56.1852	36.9774		1	1	1	1	1	1	1	1	1	1	1	1	1	1	1	1	1	1	1	1	1	1	1	1	1	1	1	1	1	1	1	1	1	1	1	1	1	1	1	1	1	1	0.936327	1
Zubtsov			56.176	34.5812		1	1	1	1	1	1	1	1	1	1	1	1	1	1	1	1	1	1	1	1	1	1	1	1	1	1	1	1	1	1	1	1	1	1	1	1	1	1	1	1	1	1	0.999837	1
Cheboksary			56.1441	47.2468		1	1	1	1	1	1	1	1	1	1	1	1	1	1	1	1	1	1	1	1	1	1	1	1	1	1	1	1	1	1	1	1	1	1	1	1	1	1	1	1	1	1	1	1
Gorbatov			56.1311	43.0622		1	1	1	1	1	1	1	1	1	1	1	1	1	1	1	1	1	1	1	1	1	1	1	1	1	1	1	1	1	1	1	1	1	1	1	1	1	1	1	1	1	1	1	1
Vladimir			56.1303	40.4101		1	1	1	1	1	1	1	1	1	1	1	1	1	1	1	1	1	1	1	1	1	1	1	1	1	1	1	1	1	1	1	1	1	1	1	1	1	1	1	1	1	1	0.999742	1
Nevel			56.036	29.9291		1	1	1	1	1	1	1	1	1	1	1	1	1	1	1	1	1	1	1	1	1	1	1	1	1	1	1	1	1	1	1	1	1	1	1	1	1	1	1	1	1	1	1	1
Pushkino			56.0101	37.8355		1	1	1	1	1	1	1	1	1	1	1	1	1	1	1	1	1	1	1	1	1	1	1	1	1	1	1	1	1	1	1	1	1	1	1	1	1	1	1	1	1	1	0.747666	1
Zelenograd			55.9914	37.1946		1	1	1	1	1	1	1	1	1	1	1	1	1	1	1	1	1	1	1	1	1	1	1	1	1	1	1	1	1	1	1	1	1	1	1	1	1	1	1	1	1	1	0.840546	1
Pavlovo			55.9649	43.0658		1	1	1	1	1	1	1	1	1	1	1	1	1	1	1	1	1	1	1	1	1	1	1	1	1	1	1	1	1	1	1	1	1	1	1	1	1	1	1	1	1	1	1	1
Petushki			55.9336	39.4557		1	1	1	1	1	1	1	1	1	1	1	1	1	1	1	1	1	1	1	1	1	1	1	1	1	1	1	1	1	1	1	1	1	1	1	1	1	1	1	1	1	1	0.995946	1
Korolev			55.9137	37.8443		1	1	1	1	1	1	1	1	1	1	1	1	1	1	1	1	1	1	1	1	1	1	1	1	1	1	1	1	1	1	1	1	1	1	1	1	1	1	1	1	1	1	0.600683	1
Kazan			55.8135	49.1606		1	1	1	1	1	1	1	1	1	1	1	1	1	1	1	1	1	1	1	1	1	1	1	1	1	1	1	1	1	1	1	1	1	1	1	1	1	1	1	1	1	1	1	1
Staraya Kupavna			55.8124	38.1756		1	1	1	1	1	1	1	1	1	1	1	1	1	1	1	1	1	1	1	1	1	1	1	1	1	1	1	1	1	1	1	1	1	1	1	1	1	1	1	1	1	1	0.840546	1
Orekhovo-Zuyevo			55.8082	38.9955		1	1	1	1	1	1	1	1	1	1	1	1	1	1	1	1	1	1	1	1	1	1	1	1	1	1	1	1	1	1	1	1	1	1	1	1	1	1	1	1	1	1	0.983933	1
Moscow			55.757	37.615		1	1	1	1	1	1	1	1	1	1	1	1	1	1	1	1	1	1	1	1	1	1	1	1	1	1	1	1	1	1	1	1	1	1	1	1	1	1	1	1	1	1	0	1
Lyubertsy			55.6797	37.8909		1	1	1	1	1	1	1	1	1	1	1	1	1	1	1	1	1	1	1	1	1	1	1	1	1	1	1	1	1	1	1	1	1	1	1	1	1	1	1	1	1	1	0.600683	1
Odintsovo			55.6554	37.2893		1	1	1	1	1	1	1	1	1	1	1	1	1	1	1	1	1	1	1	1	1	1	1	1	1	1	1	1	1	1	1	1	1	1	1	1	1	1	1	1	1	1	0.600683	1
Gus-Khrustalnyj			55.6035	40.6569		1	1	1	1	1	1	1	1	1	1	1	1	1	1	1	1	1	1	1	1	1	1	1	1	1	1	1	1	1	1	1	1	1	1	1	1	1	1	1	1	1	1	0.999837	1
Murom			55.5778	42.0531		1	1	1	1	1	1	1	1	1	1	1	1	1	1	1	1	1	1	1	1	1	1	1	1	1	1	1	1	1	1	1	1	1	1	1	1	1	1	1	1	1	1	0.999997	1
Kurovskoye			55.5732	38.8806		1	1	1	1	1	1	1	1	1	1	1	1	1	1	1	1	1	1	1	1	1	1	1	1	1	1	1	1	1	1	1	1	1	1	1	1	1	1	1	1	1	1	0.974574	1
Novopolotsk			55.5376	28.6368		1	1	1	1	1	1	1	1	1	1	1	1	1	1	1	1	1	1	1	1	1	1	1	1	1	1	1	1	1	1	1	1	1	1	1	1	1	1	1	1	1	1	1	1
Mozhaysk			55.5087	36.0149		1	1	1	1	1	1	1	1	1	1	1	1	1	1	1	1	1	1	1	1	1	1	1	1	1	1	1	1	1	1	1	1	1	1	1	1	1	1	1	1	1	1	0.989847	1
Podolsk			55.4314	37.5408		1	1	1	1	1	1	1	1	1	1	1	1	1	1	1	1	1	1	1	1	1	1	1	1	1	1	1	1	1	1	1	1	1	1	1	1	1	1	1	1	1	1	0.840546	1
Arzamas			55.405	43.8319		1	1	1	1	1	1	1	1	1	1	1	1	1	1	1	1	1	1	1	1	1	1	1	1	1	1	1	1	1	1	1	1	1	1	1	1	1	1	1	1	1	1	1	1
Naro-Fominsk			55.3889	36.7283		1	1	1	1	1	1	1	1	1	1	1	1	1	1	1	1	1	1	1	1	1	1	1	1	1	1	1	1	1	1	1	1	1	1	1	1	1	1	1	1	1	1	0.959764	1
Voskresensk			55.3137	38.6884		1	1	1	1	1	1	1	1	1	1	1	1	1	1	1	1	1	1	1	1	1	1	1	1	1	1	1	1	1	1	1	1	1	1	1	1	1	1	1	1	1	1	0.974574	1
Vyazma			55.2061	34.3057		1	1	1	1	1	1	1	1	1	1	1	1	1	1	1	1	1	1	1	1	1	1	1	1	1	1	1	1	1	1	1	1	1	1	1	1	1	1	1	1	1	1	0.999959	1
Vitebsk			55.1878	30.1856		1	1	1	1	1	1	1	1	1	1	1	1	1	1	1	1	1	1	1	1	1	1	1	1	1	1	1	1	1	1	1	1	1	1	1	1	1	1	1	1	1	1	1	1
Chekhov			55.1523	37.446		1	1	1	1	1	1	1	1	1	1	1	1	1	1	1	1	1	1	1	1	1	1	1	1	1	1	1	1	1	1	1	1	1	1	1	1	1	1	1	1	1	1	0.959764	1
Obninsk			55.1127	36.6069		1	1	1	1	1	1	1	1	1	1	1	1	1	1	1	1	1	1	1	1	1	1	1	1	1	1	1	1	1	1	1	1	1	1	1	1	1	1	1	1	1	1	0.989847	1
Kolomna			55.0832	38.7904		1	1	1	1	1	1	1	1	1	1	1	1	1	1	1	1	1	1	1	1	1	1	1	1	1	1	1	1	1	1	1	1	1	1	1	1	1	1	1	1	1	1	0.993584	1
Yartsevo			55.0789	32.6794		1	1	1	1	1	1	1	1	1	1	1	1	1	1	1	1	1	1	1	1	1	1	1	1	1	1	1	1	1	1	1	1	1	1	1	1	1	1	1	1	1	1	1	1
Serpukhov			54.9234	37.4145		1	1	1	1	1	1	1	1	1	1	1	1	1	1	1	1	1	1	1	1	1	1	1	1	1	1	1	1	1	1	1	1	1	1	1	1	1	1	1	1	1	1	0.983933	1
Stupino			54.8853	38.1001		1	1	1	1	1	1	1	1	1	1	1	1	1	1	1	1	1	1	1	1	1	1	1	1	1	1	1	1	1	1	1	1	1	1	1	1	1	1	1	1	1	1	0.989847	1
Smolensk			54.7123	32.1054		1	1	1	1	1	1	1	1	1	1	1	1	1	1	1	1	1	1	1	1	1	1	1	1	1	1	1	1	1	1	1	1	1	1	1	1	1	1	1	1	1	1	1	1
Ryazan			54.6149	39.701		1	1	1	1	1	1	1	1	1	1	1	1	1	1	1	1	1	1	1	1	1	1	1	1	1	1	1	1	1	1	1	1	1	1	1	1	1	1	1	1	1	1	0.999742	1
Uzunovo			54.5428	38.6159		1	1	1	1	1	1	1	1	1	1	1	1	1	1	1	1	1	1	1	1	1	1	1	1	1	1	1	1	1	1	1	1	1	1	1	1	1	1	1	1	1	1	0.998977	1
Kaluga			54.5156	36.3259		1	1	1	1	1	1	1	1	1	1	1	1	1	1	1	1	1	1	1	1	1	1	1	1	1	1	1	1	1	1	1	1	1	1	1	1	1	1	1	1	1	1	0.999354	1
Aleksin			54.5092	37.0234		1	1	1	1	1	1	1	1	1	1	1	1	1	1	1	1	1	1	1	1	1	1	1	1	1	1	1	1	1	1	1	1	1	1	1	1	1	1	1	1	1	1	0.998381	1
Orsha			54.5079	30.4168		1	1	1	1	1	1	1	1	1	1	1	1	1	1	1	1	1	1	1	1	1	1	1	1	1	1	1	1	1	1	1	1	1	1	1	1	1	1	1	1	1	1	1	1
Sasovo			54.345	41.9189		1	1	1	1	1	1	1	1	1	1	1	1	1	1	1	1	1	1	1	1	1	1	1	1	1	1	1	1	1	1	1	1	1	1	1	1	1	1	1	1	1	1	1	1
Ulyanovsk			54.3063	48.2633		1	1	1	1	1	1	1	1	1	1	1	1	1	1	1	1	1	1	1	1	1	1	1	1	1	1	1	1	1	1	1	1	1	1	1	1	1	1	1	1	1	1	1	1
Borisov			54.2212	28.5051		1	1	1	1	1	1	1	1	1	1	1	1	1	1	1	1	1	1	1	1	1	1	1	1	1	1	1	1	1	1	1	1	1	1	1	1	1	1	1	1	1	1	1	1
Tula			54.1941	37.6188		1	1	1	1	1	1	1	1	1	1	1	1	1	1	1	1	1	1	1	1	1	1	1	1	1	1	1	1	1	1	1	1	1	1	1	1	1	1	1	1	1	1	0.999591	1
Saransk			54.1887	45.1846		1	1	1	1	1	1	1	1	1	1	1	1	1	1	1	1	1	1	1	1	1	1	1	1	1	1	1	1	1	1	1	1	1	1	1	1	1	1	1	1	1	1	1	1
Sukhinichi			54.1312	35.2755		1	1	1	1	1	1	1	1	1	1	1	1	1	1	1	1	1	1	1	1	1	1	1	1	1	1	1	1	1	1	1	1	1	1	1	1	1	1	1	1	1	1	0.999974	1
Mstislavl			54.0227	31.7247		1	1	1	1	1	1	1	1	1	1	1	1	1	1	1	1	1	1	1	1	1	1	1	1	1	1	1	1	1	1	1	1	1	1	1	1	1	1	1	1	1	1	1	1
Novomoskovsk			54.0054	38.3096		1	1	1	1	1	1	1	1	1	1	1	1	1	1	1	1	1	1	1	1	1	1	1	1	1	1	1	1	1	1	1	1	1	1	1	1	1	1	1	1	1	1	0.999897	1
Shchekino			54.0031	37.5167		1	1	1	1	1	1	1	1	1	1	1	1	1	1	1	1	1	1	1	1	1	1	1	1	1	1	1	1	1	1	1	1	1	1	1	1	1	1	1	1	1	1	0.999897	1
Roslavl			53.9497	32.856		1	1	1	1	1	1	1	1	1	1	1	1	1	1	1	1	1	1	1	1	1	1	1	1	1	1	1	1	1	1	1	1	1	1	1	1	1	1	1	1	1	1	1	1
Minsk			53.9035	27.5684		1	1	1	1	1	1	1	1	1	1	1	1	1	1	1	1	1	1	1	1	1	1	1	1	1	1	1	1	1	1	1	1	1	1	1	1	1	1	1	1	1	1	1	1
Mogilev			53.8952	30.3168		1	1	1	1	1	1	1	1	1	1	1	1	1	1	1	1	1	1	1	1	1	1	1	1	1	1	1	1	1	1	1	1	1	1	1	1	1	1	1	1	1	1	1	1
Skopin			53.8277	39.5564		1	1	1	1	1	1	1	1	1	1	1	1	1	1	1	1	1	1	1	1	1	1	1	1	1	1	1	1	1	1	1	1	1	1	1	1	1	1	1	1	1	1	0.99999	1
Ryazhsk			53.7208	40.0891		1	1	1	1	1	1	1	1	1	1	1	1	1	1	1	1	1	1	1	1	1	1	1	1	1	1	1	1	1	1	1	1	1	1	1	1	1	1	1	1	1	1	0.999997	1
Plavsk			53.6799	37.251		1	1	1	1	1	1	1	1	1	1	1	1	1	1	1	1	1	1	1	1	1	1	1	1	1	1	1	1	1	1	1	1	1	1	1	1	1	1	1	1	1	1	0.999974	1
Grodno			53.6796	23.8295		1	1	1	1	1	1	1	1	1	1	1	1	1	1	1	1	1	1	1	1	1	1	1	1	1	1	1	1	1	1	1	1	1	1	1	1	1	1	1	1	1	1	1	1
Vernadovka			53.3104	42.3806		1	1	1	1	1	1	1	1	1	1	1	1	1	1	1	1	1	1	1	1	1	1	1	1	1	1	1	1	1	1	1	1	1	1	1	1	1	1	1	1	1	1	1	1
Bryansk			53.2341	34.3569		1	1	1	1	1	1	1	1	1	1	1	1	1	1	1	1	1	1	1	1	1	1	1	1	1	1	1	1	1	1	1	1	1	1	1	1	1	1	1	1	1	1	1	1
Penza			53.2074	45.0064		1	1	1	1	1	1	1	1	1	1	1	1	1	1	1	1	1	1	1	1	1	1	1	1	1	1	1	1	1	1	1	1	1	1	1	1	1	1	1	1	1	1	1	1
Sizran			53.1581	48.4482		1	1	1	1	1	1	1	1	1	1	1	1	1	1	1	1	1	1	1	1	1	1	1	1	1	1	1	1	1	1	1	1	1	1	1	1	1	1	1	1	1	1	1	1
Baranavichy			53.1376	26.0187		1	1	1	1	1	1	1	1	1	1	1	1	1	1	1	1	1	1	1	1	1	1	1	1	1	1	1	1	1	1	1	1	1	1	1	1	1	1	1	1	1	1	1	1
Bobruisk			53.1359	29.2124		1	1	1	1	1	1	1	1	1	1	1	1	1	1	1	1	1	1	1	1	1	1	1	1	1	1	1	1	1	1	1	1	1	1	1	1	1	1	1	1	1	1	1	1
Orel			52.9663	36.0552		1	1	1	1	1	1	1	1	1	1	1	1	1	1	1	1	1	1	1	1	1	1	1	1	1	1	1	1	1	1	1	1	1	1	1	1	1	1	1	1	1	1	1	1
Michurinsk			52.8967	40.4975		1	1	1	1	1	1	1	1	1	1	1	1	1	1	1	1	1	1	1	1	1	1	1	1	1	1	1	1	1	1	1	1	1	1	1	1	1	1	1	1	1	1	1	1
Klintsy			52.7554	32.2429		1	1	1	1	1	1	1	1	1	1	1	1	1	1	1	1	1	1	1	1	1	1	1	1	1	1	1	1	1	1	1	1	1	1	1	1	1	1	1	1	1	1	1	1
Tambov			52.7209	41.4489		1	1	1	1	1	1	1	1	1	1	1	1	1	1	1	1	1	1	1	1	1	1	1	1	1	1	1	1	1	1	1	1	1	1	1	1	1	1	1	1	1	1	1	1
Lipetsk			52.6362	39.5812		1	1	1	1	1	1	1	1	1	1	1	1	1	1	1	1	1	1	1	1	1	1	1	1	1	1	1	1	1	1	1	1	1	1	1	1	1	1	1	1	1	1	1	1
Elets			52.6187	38.5032		1	1	1	1	1	1	1	1	1	1	1	1	1	1	1	1	1	1	1	1	1	1	1	1	1	1	1	1	1	1	1	1	1	1	1	1	1	1	1	1	1	1	1	1
Gryazi			52.4924	39.9333		1	1	1	1	1	1	1	1	1	1	1	1	1	1	1	1	1	1	1	1	1	1	1	1	1	1	1	1	1	1	1	1	1	1	1	1	1	1	1	1	1	1	1	1
Gomel			52.4309	30.9994		1	1	1	1	1	1	1	1	1	1	1	1	1	1	1	1	1	1	1	1	1	1	1	1	1	1	1	1	1	1	1	1	1	1	1	1	1	1	1	1	1	1	1	1
Livny			52.4264	37.6046		1	1	1	1	1	1	1	1	1	1	1	1	1	1	1	1	1	1	1	1	1	1	1	1	1	1	1	1	1	1	1	1	1	1	1	1	1	1	1	1	1	1	1	1
Rtishchevo			52.2535	43.8298		1	1	1	1	1	1	1	1	1	1	1	1	1	1	1	1	1	1	1	1	1	1	1	1	1	1	1	1	1	1	1	1	1	1	1	1	1	1	1	1	1	1	1	1
Pinsk			52.1191	26.0787		1	1	1	1	1	1	1	1	1	1	1	1	1	1	1	1	1	1	1	1	1	1	1	1	1	1	1	1	1	1	1	1	1	1	1	1	1	1	1	1	1	1	1	1
Brest			52.0928	23.7192		1	1	1	1	1	1	1	1	1	1	1	1	1	1	1	1	1	1	1	1	1	1	1	1	1	1	1	1	1	1	1	1	1	1	1	1	1	1	1	1	1	1	1	1
Druzhba			52.0543	33.9425		1	1	1	1	1	1	1	1	1	1	1	1	1	1	1	1	1	1	1	1	1	1	1	1	1	1	1	1	1	1	1	1	1	1	1	1	1	1	1	1	1	1	1	1
Kastornoe			51.8269	38.1246		1	1	1	1	1	1	1	1	1	1	1	1	1	1	1	1	1	1	1	1	1	1	1	1	1	1	1	1	1	1	1	1	1	1	1	1	1	1	1	1	1	1	1	1
Kursk			51.7313	36.1928		1	1	1	1	1	1	1	1	1	1	1	1	1	1	1	1	1	1	1	1	1	1	1	1	1	1	1	1	1	1	1	1	1	1	1	1	1	1	1	1	1	1	1	1
Voronezh			51.6678	39.2069		1	1	1	1	1	1	1	1	1	1	1	1	1	1	1	1	1	1	1	1	1	1	1	1	1	1	1	1	1	1	1	1	1	1	1	1	1	1	1	1	1	1	1	1
Balashov			51.5527	43.1266		1	1	1	1	1	1	1	1	1	1	1	1	1	1	1	1	1	1	1	1	1	1	1	1	1	1	1	1	1	1	1	1	1	1	1	1	1	1	1	1	1	1	1	1
Saratov			51.5473	46.0161		1	1	1	1	1	1	1	1	1	1	1	1	1	1	1	1	1	1	1	1	1	1	1	1	1	1	1	1	1	1	1	1	1	1	1	1	1	1	1	1	1	1	1	1
Chernigov			51.5048	31.2799		1	1	1	1	1	1	1	1	1	1	1	1	1	1	1	1	1	1	1	1	1	1	1	1	1	1	1	1	1	1	1	1	1	1	1	1	1	1	1	1	1	1	1	1
Borisoglebsk			51.3696	42.0993		1	1	1	1	1	1	1	1	1	1	1	1	1	1	1	1	1	1	1	1	1	1	1	1	1	1	1	1	1	1	1	1	1	1	1	1	1	1	1	1	1	1	1	1
Stary Oskol			51.3017	37.8432		1	1	1	1	1	1	1	1	1	1	1	1	1	1	1	1	1	1	1	1	1	1	1	1	1	1	1	1	1	1	1	1	1	1	1	1	1	1	1	1	1	1	1	1
Konotop			51.2426	33.1923		1	1	1	1	1	1	1	1	1	1	1	1	1	1	1	1	1	1	1	1	1	1	1	1	1	1	1	1	1	1	1	1	1	1	1	1	1	1	1	1	1	1	1	1
Talovaya			51.1259	40.7373		1	1	1	1	1	1	1	1	1	1	1	1	1	1	1	1	1	1	1	1	1	1	1	1	1	1	1	1	1	1	1	1	1	1	1	1	1	1	1	1	1	1	1	1
Liski			50.9874	39.5257		1	1	1	1	1	1	1	1	1	1	1	1	1	1	1	1	1	1	1	1	1	1	1	1	1	1	1	1	1	1	1	1	1	1	1	1	1	1	1	1	1	1	1	1
Sumy			50.9	34.8151		1	1	1	1	1	1	1	1	1	1	1	1	1	1	1	1	1	1	1	1	1	1	1	1	1	1	1	1	1	1	1	1	1	1	1	1	1	1	1	1	1	1	1	1
Lutsk			50.7465	25.3342		1	1	1	1	1	1	1	1	1	1	1	1	1	1	1	1	1	1	1	1	1	1	1	1	1	1	1	1	1	1	1	1	1	1	1	1	1	1	1	1	1	1	1	1
Rovno			50.6165	26.2498		1	1	1	1	1	1	1	1	1	1	1	1	1	1	1	1	1	1	1	1	1	1	1	1	1	1	1	1	1	1	1	1	1	1	1	1	1	1	1	1	1	1	1	1
Belgorod			50.5961	36.5885		1	1	1	1	1	1	1	1	1	1	1	1	1	1	1	1	1	1	1	1	1	1	1	1	1	1	1	1	1	1	1	1	1	1	1	1	1	1	1	1	1	1	1	1
Kiev			50.4577	30.5382		1	1	1	1	1	1	1	1	1	1	1	1	1	1	1	1	1	1	1	1	1	1	1	1	1	1	1	1	1	1	1	1	1	1	1	1	1	1	1	1	1	1	1	1
Zhitomir			50.2685	28.6718		1	1	1	1	1	1	1	1	1	1	1	1	1	1	1	1	1	1	1	1	1	1	1	1	1	1	1	1	1	1	1	1	1	1	1	1	1	1	1	1	1	1	1	1
Petrov Val			50.1387	45.1983		1	1	1	1	1	1	1	1	1	1	1	1	1	1	1	1	1	1	1	1	1	1	1	1	1	1	1	1	1	1	1	1	1	1	1	1	1	1	1	1	1	1	1	1
Mikhailovka			50.0632	43.2341		1	1	1	1	1	1	1	1	1	1	1	1	1	1	1	1	1	1	1	1	1	1	1	1	1	1	1	1	1	1	1	1	1	1	1	1	1	1	1	1	1	1	1	1
Kharkiv			49.9943	36.2552		1	1	1	1	1	1	1	1	1	1	1	1	1	1	1	1	1	1	1	1	1	1	1	1	1	1	1	1	1	1	1	1	1	1	1	1	1	1	1	1	1	1	1	1
Lviv			49.8359	24.0201		1	1	1	1	1	1	1	1	1	1	1	1	1	1	1	1	1	1	1	1	1	1	1	1	1	1	1	1	1	1	1	1	1	1	1	1	1	1	1	1	1	1	1	1
Belaya Tserkov			49.8026	30.1319		1	1	1	1	1	1	1	1	1	1	1	1	1	1	1	1	1	1	1	1	1	1	1	1	1	1	1	1	1	1	1	1	1	1	1	1	1	1	1	1	1	1	1	1
Poltava			49.5983	34.5356		1	1	1	1	1	1	1	1	1	1	1	1	1	1	1	1	1	1	1	1	1	1	1	1	1	1	1	1	1	1	1	1	1	1	1	1	1	1	1	1	1	1	1	1
Ternopil			49.5534	25.5986		1	1	1	1	1	1	1	1	1	1	1	1	1	1	1	1	1	1	1	1	1	1	1	1	1	1	1	1	1	1	1	1	1	1	1	1	1	1	1	1	1	1	1	1
Cherkassy			49.4305	32.0602		1	1	1	1	1	1	1	1	1	1	1	1	1	1	1	1	1	1	1	1	1	1	1	1	1	1	1	1	1	1	1	1	1	1	1	1	1	1	1	1	1	1	1	1
Khmelnytskyi			49.4199	26.9914		1	1	1	1	1	1	1	1	1	1	1	1	1	1	1	1	1	1	1	1	1	1	1	1	1	1	1	1	1	1	1	1	1	1	1	1	1	1	1	1	1	1	1	1
Vinnitsa			49.2313	28.4737		1	1	1	1	1	1	1	1	1	1	1	1	1	1	1	1	1	1	1	1	1	1	1	1	1	1	1	1	1	1	1	1	1	1	1	1	1	1	1	1	1	1	1	1
Kremenchuk			49.0864	33.434		1	1	1	1	1	1	1	1	1	1	1	1	1	1	1	1	1	1	1	1	1	1	1	1	1	1	1	1	1	1	1	1	1	1	1	1	1	1	1	1	1	1	1	1
Millerovo			48.9216	40.3949		1	1	1	1	1	1	1	1	1	1	1	1	1	1	1	1	1	1	1	1	1	1	1	1	1	1	1	1	1	1	1	1	1	1	1	1	1	1	1	1	1	1	1	1
Ivano-Frankivsk			48.9209	24.7098		1	1	1	1	1	1	1	1	1	1	1	1	1	1	1	1	1	1	1	1	1	1	1	1	1	1	1	1	1	1	1	1	1	1	1	1	1	1	1	1	1	1	1	1
Kramatorsk			48.7336	37.5823		1	1	1	1	1	1	1	1	1	1	1	1	1	1	1	1	1	1	1	1	1	1	1	1	1	1	1	1	1	1	1	1	1	1	1	1	1	1	1	1	1	1	1	1
Volgograd			48.7039	44.4524		1	1	1	1	1	1	1	1	1	1	1	1	1	1	1	1	1	1	1	1	1	1	1	1	1	1	1	1	1	1	1	1	1	1	1	1	1	1	1	1	1	1	1	1
Kamianets-Podilskyi			48.6829	26.5813		1	1	1	1	1	1	1	1	1	1	1	1	1	1	1	1	1	1	1	1	1	1	1	1	1	1	1	1	1	1	1	1	1	1	1	1	1	1	1	1	1	1	1	1
Uzhhorod			48.6227	22.2937		1	1	1	1	1	1	1	1	1	1	1	1	1	1	1	1	1	1	1	1	1	1	1	1	1	1	1	1	1	1	1	1	1	1	1	1	1	1	1	1	1	1	1	1
Lugansk			48.5765	39.3372		1	1	1	1	1	1	1	1	1	1	1	1	1	1	1	1	1	1	1	1	1	1	1	1	1	1	1	1	1	1	1	1	1	1	1	1	1	1	1	1	1	1	1	1
Kamyanske			48.5112	34.5929		1	1	1	1	1	1	1	1	1	1	1	1	1	1	1	1	1	1	1	1	1	1	1	1	1	1	1	1	1	1	1	1	1	1	1	1	1	1	1	1	1	1	1	1
Kropivnitskij			48.5108	32.244		1	1	1	1	1	1	1	1	1	1	1	1	1	1	1	1	1	1	1	1	1	1	1	1	1	1	1	1	1	1	1	1	1	1	1	1	1	1	1	1	1	1	1	1
Dnepropetrovsk			48.4844	35.0395		1	1	1	1	1	1	1	1	1	1	1	1	1	1	1	1	1	1	1	1	1	1	1	1	1	1	1	1	1	1	1	1	1	1	1	1	1	1	1	1	1	1	1	1
Morozovsk			48.3514	41.8225		1	1	1	1	1	1	1	1	1	1	1	1	1	1	1	1	1	1	1	1	1	1	1	1	1	1	1	1	1	1	1	1	1	1	1	1	1	1	1	1	1	1	1	1
Gorlovka			48.3227	38.0803		1	1	1	1	1	1	1	1	1	1	1	1	1	1	1	1	1	1	1	1	1	1	1	1	1	1	1	1	1	1	1	1	1	1	1	1	1	1	1	1	1	1	1	1
Chernivtsi			48.293	25.9377		1	1	1	1	1	1	1	1	1	1	1	1	1	1	1	1	1	1	1	1	1	1	1	1	1	1	1	1	1	1	1	1	1	1	1	1	1	1	1	1	1	1	1	1
Donetsk			48.0091	37.8292		1	1	1	1	1	1	1	1	1	1	1	1	1	1	1	1	1	1	1	1	1	1	1	1	1	1	1	1	1	1	1	1	1	1	1	1	1	1	1	1	1	1	1	1
Krivoy Rog			47.9126	33.4008		1	1	1	1	1	1	1	1	1	1	1	1	1	1	1	1	1	1	1	1	1	1	1	1	1	1	1	1	1	1	1	1	1	1	1	1	1	1	1	1	1	1	1	1
Zaporozhye			47.842	35.1578		1	1	1	1	1	1	1	1	1	1	1	1	1	1	1	1	1	1	1	1	1	1	1	1	1	1	1	1	1	1	1	1	1	1	1	1	1	1	1	1	1	1	1	1
Kotovsk			47.7474	29.5407		1	1	1	1	1	1	1	1	1	1	1	1	1	1	1	1	1	1	1	1	1	1	1	1	1	1	1	1	1	1	1	1	1	1	1	1	1	1	1	1	1	1	1	1
Shakhty			47.7092	40.2186		1	1	1	1	1	1	1	1	1	1	1	1	1	1	1	1	1	1	1	1	1	1	1	1	1	1	1	1	1	1	1	1	1	1	1	1	1	1	1	1	1	1	1	1
Rostov-na-Donu			47.2265	39.718		1	1	1	1	1	1	1	1	1	1	1	1	1	1	1	1	1	1	1	1	1	1	1	1	1	1	1	1	1	1	1	1	1	1	1	1	1	1	1	1	1	1	1	1
Mariupol			47.1189	37.5531		1	1	1	1	1	1	1	1	1	1	1	1	1	1	1	1	1	1	1	1	1	1	1	1	1	1	1	1	1	1	1	1	1	1	1	1	1	1	1	1	1	1	1	1
Mykolaiv			46.966	32.0282		1	1	1	1	1	1	1	1	1	1	1	1	1	1	1	1	1	1	1	1	1	1	1	1	1	1	1	1	1	1	1	1	1	1	1	1	1	1	1	1	1	1	1	1
Melitopol			46.8493	35.3604		1	1	1	1	1	1	1	1	1	1	1	1	1	1	1	1	1	1	1	1	1	1	1	1	1	1	1	1	1	1	1	1	1	1	1	1	1	1	1	1	1	1	1	1
Berdyansk			46.7694	36.8074		1	1	1	1	1	1	1	1	1	1	1	1	1	1	1	1	1	1	1	1	1	1	1	1	1	1	1	1	1	1	1	1	1	1	1	1	1	1	1	1	1	1	1	1
Kherson			46.6559	32.6178		1	1	1	1	1	1	1	1	1	1	1	1	1	1	1	1	1	1	1	1	1	1	1	1	1	1	1	1	1	1	1	1	1	1	1	1	1	1	1	1	1	1	1	1
Odessa			46.4634	30.7052		1	1	1	1	1	1	1	1	1	1	1	1	1	1	1	1	1	1	1	1	1	1	1	1	1	1	1	1	1	1	1	1	1	1	1	1	1	1	1	1	1	1	1	1
Elista			46.3826	44.2258		1	1	1	1	1	1	1	1	1	1	1	1	1	1	1	1	1	1	1	1	1	1	1	1	1	1	1	1	1	1	1	1	1	1	1	1	1	1	1	1	1	1	1	1
Astrakhan			46.3707	47.9879		1	1	1	1	1	1	1	1	1	1	1	1	1	1	1	1	1	1	1	1	1	1	1	1	1	1	1	1	1	1	1	1	1	1	1	1	1	1	1	1	1	1	1	1
Kerch			45.3562	36.4492		1	1	1	1	1	1	1	1	1	1	1	1	1	1	1	1	1	1	1	1	1	1	1	1	1	1	1	1	1	1	1	1	1	1	1	1	1	1	1	1	1	1	1	1
Evpatoria			45.2081	33.3602		1	1	1	1	1	1	1	1	1	1	1	1	1	1	1	1	1	1	1	1	1	1	1	1	1	1	1	1	1	1	1	1	1	1	1	1	1	1	1	1	1	1	1	1
Krasnodar			45.1058	38.9963		1	1	1	1	1	1	1	1	1	1	1	1	1	1	1	1	1	1	1	1	1	1	1	1	1	1	1	1	1	1	1	1	1	1	1	1	1	1	1	1	1	1	1	1
Stavropol			45.0591	41.9297		1	1	1	1	1	1	1	1	1	1	1	1	1	1	1	1	1	1	1	1	1	1	1	1	1	1	1	1	1	1	1	1	1	1	1	1	1	1	1	1	1	1	1	1
Simferopol			44.9595	34.1011		1	1	1	1	1	1	1	1	1	1	1	1	1	1	1	1	1	1	1	1	1	1	1	1	1	1	1	1	1	1	1	1	1	1	1	1	1	1	1	1	1	1	1	1
Sevastopol			44.5818	33.6263		1	1	1	1	1	1	1	1	1	1	1	1	1	1	1	1	1	1	1	1	1	1	1	1	1	1	1	1	1	1	1	1	1	1	1	1	1	1	1	1	1	1	1	1
Sochi			43.4415	39.9262		1	1	1	1	1	1	1	1	1	1	1	1	1	1	1	1	1	1	1	1	1	1	1	1	1	1	1	1	1	1	1	1	1	1	1	1	1	1	1	1	1	1	1	1
Tallin			59.4413	24.7396		1	1	1	1	1	1	1	1	1	1	1	1	1	1	1	1	1	1	1	1	1	1	1	1	1	1	1	1	1	1	1	1	1	1	1	1	1	1	1	1	1	1	1	1
Tartu			58.36	26.7271		1	1	1	1	1	1	1	1	1	1	1	1	1	1	1	1	1	1	1	1	1	1	1	1	1	1	1	1	1	1	1	1	1	1	1	1	1	1	1	1	1	1	1	1
Narva			59.3569	28.1149		1	1	1	1	1	1	1	1	1	1	1	1	1	1	1	1	1	1	1	1	1	1	1	1	1	1	1	1	1	1	1	1	1	1	1	1	1	1	1	1	1	1	1	1
Riga			56.968	24.101		1	1	1	1	1	1	1	1	1	1	1	1	1	1	1	1	1	1	1	1	1	1	1	1	1	1	1	1	1	1	1	1	1	1	1	1	1	1	1	1	1	1	1	1
Daugavpils			55.8837	26.5444		1	1	1	1	1	1	1	1	1	1	1	1	1	1	1	1	1	1	1	1	1	1	1	1	1	1	1	1	1	1	1	1	1	1	1	1	1	1	1	1	1	1	1	1
Liepaja			56.5295	21.0042		1	1	1	1	1	1	1	1	1	1	1	1	1	1	1	1	1	1	1	1	1	1	1	1	1	1	1	1	1	1	1	1	1	1	1	1	1	1	1	1	1	1	1	1
Vilnius			54.6854	25.2625		1	1	1	1	1	1	1	1	1	1	1	1	1	1	1	1	1	1	1	1	1	1	1	1	1	1	1	1	1	1	1	1	1	1	1	1	1	1	1	1	1	1	1	1
Kaunas			54.8966	23.9437		1	1	1	1	1	1	1	1	1	1	1	1	1	1	1	1	1	1	1	1	1	1	1	1	1	1	1	1	1	1	1	1	1	1	1	1	1	1	1	1	1	1	1	1
[truncated: 131 more columns]

## Sheet: 2005
						St. Petersburg	Vologda	Chudovo	Velikiy Novgorod	Galich	Krasnyj Kholm	Rybinsk	Valdai	Bologoye	Dno	Pskov	Kostroma	Yaroslavl	Vyshniy Volochek	Torzhok	Ivanovo	Peno	Tver	Dubna	Konakovo	Yoshkar-Ola	Alexandrov	Kovrov	Velikie Luki	Klin	Nizhny Novgorod	Sergiev Posad	Rzhev	Solnechnogorsk	Zubtsov	Cheboksary	Gorbatov	Vladimir	Nevel	Pushkino	Zelenograd	Pavlovo	Petushki	Korolev	Kazan	Staraya Kupavna	Orekhovo-Zuyevo	Moscow	Lyubertsy
						30.3196	39.9094	31.6525	31.2749	42.3489	37.1095	38.8452	33.2429	34.0651	29.96	28.3823	40.9276	39.8862	34.5607	34.9576	40.9851	32.7306	35.9338	37.1711	36.7681	47.8953	38.7132	41.31	30.5299	36.7293	44.0327	38.1401	34.3283	36.9774	34.5812	47.2468	43.0622	40.4101	29.9291	37.8355	37.1946	43.0658	39.4557	37.8443	49.1606	38.1756	38.9955	37.615	37.8909
			latitude	longitude		59.9304	59.1986	59.1242	58.529	58.3818	58.0541	58.0437	57.9704	57.8898	57.8274	57.8069	57.7668	57.6329	57.5843	57.0471	57.0123	56.9121	56.8524	56.7492	56.712	56.6425	56.3976	56.3615	56.3423	56.335	56.3215	56.312	56.2642	56.1852	56.176	56.1441	56.1311	56.1303	56.036	56.0101	55.9914	55.9649	55.9336	55.9137	55.8135	55.8124	55.8082	55.757	55.6797
Cities						2.76335e-13	6.71448e-09	4.30784e-11	1.70719e-10	6.71448e-09	6.56341e-06	4.14752e-06	6.66374e-08	4.1791e-07	4.30784e-11	6.92113e-13	1.04656e-06	1.03865e-05	2.62088e-06	4.11618e-05	1.03865e-05	2.64084e-07	0.00064646	0.00641575	0.00405421	1.74638e-13	0.0101529	1.64366e-05	1.69429e-09	0.0254256	1.06256e-08	0.0402357	6.51382e-05	0.0636727	0.000163124	1.09535e-12	1.66878e-07	0.000258142	2.70162e-10	0.252334	0.159454	1.66878e-07	0.00405421	0.399317	4.44089e-15	0.159454	0.0160668	1	0.399317
St. Petersburg			59.9304	30.3196		1	1	1	1	1	1	1	1	1	1	1	1	1	1	1	1	1	1	1	1	1	1	1	1	1	1	1	1	1	1	1	1	1	1	1	1	1	1	1	1	1	1	1	1
Vologda			59.1986	39.9094		1	1	1	1	1	1	1	1	1	1	1	1	1	1	1	1	1	1	1	1	1	1	1	1	1	1	1	1	1	1	1	1	1	1	1	1	1	1	1	1	1	1	1	1
Chudovo			59.1242	31.6525		1	1	1	1	1	1	1	1	1	1	1	1	1	1	1	1	1	1	1	1	1	1	1	1	1	1	1	1	1	1	1	1	1	1	1	1	1	1	1	1	1	1	1	1
Velikiy Novgorod			58.529	31.2749		1	1	1	1	1	1	1	1	1	1	1	1	1	1	1	1	1	1	1	1	1	1	1	1	1	1	1	1	1	1	1	1	1	1	1	1	1	1	1	1	1	1	1	1
Galich			58.3818	42.3489		1	1	1	1	1	1	1	1	1	1	1	1	1	1	1	1	1	1	1	1	1	1	1	1	1	1	1	1	1	1	1	1	1	1	1	1	1	1	1	1	1	1	1	1
Krasnyj Kholm			58.0541	37.1095		1	1	1	1	1	0.999993	1	1	1	1	1	1	1	1	1	1	1	0.999999	0.999993	0.999996	1	0.999999	1	1	0.999996	1	0.999996	1	0.999996	1	1	1	1	1	0.999993	0.999996	1	1	0.999993	1	0.999999	1	0.999993	0.999998
Rybinsk			58.0437	38.8452		1	1	1	1	1	1	0.999996	1	1	1	1	1	1	1	1	1	1	1	0.999998	0.999999	1	0.999997	1	1	0.999999	1	0.999996	1	0.999999	1	1	1	1	1	0.999993	0.999998	1	1	0.999993	1	0.999998	1	0.999996	0.999998
Valdai			57.9704	33.2429		1	1	1	1	1	1	1	1	1	1	1	1	1	1	1	1	1	1	1	1	1	1	1	1	1	1	1	1	1	1	1	1	1	1	1	1	1	1	1	1	1	1	1	1
Bologoye			57.8898	34.0651		1	1	1	1	1	1	1	1	1	1	1	1	1	1	1	1	1	1	1	1	1	1	1	1	1	1	1	1	1	1	1	1	1	1	1	1	1	1	1	1	1	1	1	1
Dno			57.8274	29.96		1	1	1	1	1	1	1	1	1	1	1	1	1	1	1	1	1	1	1	1	1	1	1	1	1	1	1	1	1	1	1	1	1	1	1	1	1	1	1	1	1	1	1	1
Pskov			57.8069	28.3823		1	1	1	1	1	1	1	1	1	1	1	1	1	1	1	1	1	1	1	1	1	1	1	1	1	1	1	1	1	1	1	1	1	1	1	1	1	1	1	1	1	1	1	1
Kostroma			57.7668	40.9276		1	1	1	1	1	1	1	1	1	1	1	0.999999	0.999999	1	1	1	1	1	1	1	1	0.999999	1	1	1	1	0.999999	1	1	1	1	1	1	1	0.999999	1	1	1	0.999999	1	0.999999	1	0.999999	1
Yaroslavl			57.6329	39.8862		1	1	1	1	1	1	1	1	1	1	1	1	0.99999	1	1	1	1	1	0.999999	1	1	0.99999	1	1	1	1	0.99999	1	0.999999	1	1	1	1	1	0.99999	0.999998	1	0.999999	0.99999	1	0.999996	0.999999	0.99999	0.999996
Vyshniy Volochek			57.5843	34.5607		1	1	1	1	1	1	1	1	1	1	1	1	1	0.999997	0.999997	1	1	0.999997	0.999998	0.999997	1	1	1	1	0.999996	1	1	1	0.999996	1	1	1	1	1	0.999999	0.999997	1	1	0.999998	1	1	1	0.999997	0.999999
Torzhok			57.0471	34.9576		1	1	1	1	1	1	1	1	1	1	1	1	1	1	0.999959	1	1	0.999959	0.99999	0.999984	1	1	1	1	0.999935	1	0.999997	0.999999	0.999959	0.999998	1	1	1	1	0.999984	0.999959	1	1	0.999984	1	0.999997	1	0.999959	0.999993
Ivanovo			57.0123	40.9851		1	1	1	1	1	1	1	1	1	1	1	1	1	1	1	0.99999	1	1	1	1	1	0.99999	1	1	1	1	0.999993	1	1	1	1	1	0.999997	1	0.99999	0.999999	1	0.999996	0.99999	1	0.999993	0.999996	0.99999	0.999993
Peno			56.9121	32.7306		1	1	1	1	1	1	1	1	1	1	1	1	1	1	1	1	1	1	1	1	1	1	1	1	1	1	1	1	1	1	1	1	1	1	1	1	1	1	1	1	1	1	1	1
Tver			56.8524	35.9338		1	1	1	1	1	1	1	1	1	1	1	1	1	1	0.999997	1	1	0.999354	0.999837	0.999591	1	0.999997	1	1	0.999354	1	0.999959	1	0.999354	0.999999	1	1	1	1	0.999742	0.999354	1	1	0.999742	1	0.999959	0.999999	0.999354	0.999897
Dubna			56.7492	37.1711		1	1	1	1	1	1	1	1	1	1	1	1	1	1	1	1	1	0.999984	0.993584	0.998381	1	0.999897	1	1	0.997438	1	0.998977	1	0.995946	1	1	1	1	1	0.995946	0.995946	1	0.999998	0.995946	1	0.999354	0.999984	0.993584	0.998977
Konakovo			56.712	36.7681		1	1	1	1	1	1	1	1	1	1	1	1	1	1	1	1	1	0.999935	0.997438	0.995946	1	0.999959	1	1	0.995946	1	0.999591	1	0.995946	1	1	1	1	1	0.997438	0.995946	1	0.999999	0.997438	1	0.999591	0.999993	0.995946	0.998977
Yoshkar-Ola			56.6425	47.8953		1	1	1	1	1	1	1	1	1	1	1	1	1	1	1	1	1	1	1	1	1	1	1	1	1	1	1	1	1	1	1	1	1	1	1	1	1	1	1	1	1	1	1	1
Alexandrov			56.3976	38.7132		1	1	1	1	1	1	1	1	1	1	1	1	1	1	1	1	1	1	0.999935	0.999984	1	0.989847	1	1	0.999897	1	0.993584	1	0.999591	1	1	1	0.999998	1	0.989847	0.998381	1	0.999837	0.989847	1	0.993584	0.999354	0.989847	0.993584
Kovrov			56.3615	41.31		1	1	1	1	1	1	1	1	1	1	1	1	1	1	1	1	1	1	1	1	1	0.999993	0.999984	1	1	1	0.999996	1	1	1	1	1	0.999984	1	0.99999	0.999999	1	0.999984	0.999984	1	0.999984	0.99999	0.999984	0.99999
Velikie Luki			56.3423	30.5299		1	1	1	1	1	1	1	1	1	1	1	1	1	1	1	1	1	1	1	1	1	1	1	1	1	1	1	1	1	1	1	1	1	1	1	1	1	1	1	1	1	1	1	1
Klin			56.335	36.7293		1	1	1	1	1	1	1	1	1	1	1	1	1	1	1	1	1	0.999984	0.999354	0.999354	1	0.999959	1	1	0.974574	1	0.999354	1	0.974574	1	1	1	1	1	0.993584	0.983933	1	0.999998	0.989847	1	0.998977	0.999984	0.974574	0.995946
Nizhny Novgorod			56.3215	44.0327		1	1	1	1	1	1	1	1	1	1	1	1	1	1	1	1	1	1	1	1	1	1	1	1	1	1	1	1	1	1	1	1	1	1	1	1	1	1	1	1	1	1	1	1
Sergiev Posad			56.312	38.1401		1	1	1	1	1	1	1	1	1	1	1	1	1	1	1	1	1	0.999999	0.999837	0.999959	1	0.998381	1	1	0.999591	1	0.959764	1	0.997438	1	1	1	1	1	0.959764	0.993584	1	0.999935	0.959764	1	0.989847	0.999591	0.959764	0.983933
Rzhev			56.2642	34.3283		1	1	1	1	1	1	1	1	1	1	1	1	1	1	1	1	1	0.999997	0.999998	0.999997	1	1	1	1	0.999974	1	0.999999	0.999935	0.999959	0.999935	1	1	1	1	0.99999	0.999959	1	1	0.999984	1	0.999997	1	0.999935	0.99999
Solnechnogorsk			56.1852	36.9774		1	1	1	1	1	1	1	1	1	1	1	1	1	1	1	1	1	0.999993	0.999591	0.999742	1	0.999935	1	1	0.989847	1	0.998381	1	0.936327	1	1	1	1	1	0.983933	0.959764	1	0.999997	0.974574	1	0.997438	0.999959	0.936327	0.989847
Zubtsov			56.176	34.5812		1	1	1	1	1	1	1	1	1	1	1	1	1	1	1	1	1	0.999996	0.999997	0.999996	1	1	1	1	0.999935	1	0.999998	0.999974	0.999935	0.999837	1	1	1	1	0.999974	0.999897	1	1	0.999959	1	0.999996	1	0.999837	0.999974
Cheboksary			56.1441	47.2468		1	1	1	1	1	1	1	1	1	1	1	1	1	1	1	1	1	1	1	1	1	1	1	1	1	1	1	1	1	1	1	1	1	1	1	1	1	1	1	1	1	1	1	1
Gorbatov			56.1311	43.0622		1	1	1	1	1	1	1	1	1	1	1	1	1	1	1	1	1	1	1	1	1	1	1	1	1	1	1	1	1	1	1	1	1	1	1	1	1	1	1	1	1	1	1	1
Vladimir			56.1303	40.4101		1	1	1	1	1	1	1	1	1	1	1	1	1	1	1	1	1	1	1	1	1	0.999935	0.999999	1	0.999999	1	0.999935	1	0.999996	1	1	1	0.999742	1	0.999837	0.999984	1	0.999742	0.999742	1	0.999742	0.999837	0.999742	0.999742
Nevel			56.036	29.9291		1	1	1	1	1	1	1	1	1	1	1	1	1	1	1	1	1	1	1	1	1	1	1	1	1	1	1	1	1	1	1	1	1	1	1	1	1	1	1	1	1	1	1	1
Pushkino			56.0101	37.8355		1	1	1	1	1	1	1	1	1	1	1	1	1	1	1	1	1	0.999999	0.999897	0.999959	1	0.999591	1	1	0.999354	1	0.993584	1	0.995946	1	1	1	1	1	0.747666	0.974574	1	0.999959	0.747666	1	0.959764	0.999591	0.747666	0.936327
Zelenograd			55.9914	37.1946		1	1	1	1	1	1	1	1	1	1	1	1	1	1	1	1	1	0.999997	0.999837	0.999897	1	0.999897	1	1	0.997438	1	0.998381	1	0.983933	1	1	1	1	1	0.959764	0.840546	1	0.999993	0.936327	1	0.989847	0.999897	0.840546	0.974574
Pavlovo			55.9649	43.0658		1	1	1	1	1	1	1	1	1	1	1	1	1	1	1	1	1	1	1	1	1	1	1	1	1	1	1	1	1	1	1	1	1	1	1	1	1	1	1	1	1	1	1	1
Petushki			55.9336	39.4557		1	1	1	1	1	1	1	1	1	1	1	1	1	1	1	1	1	1	0.999997	0.999999	1	0.999591	1	1	0.99999	1	0.999354	1	0.999959	1	1	1	0.999984	1	0.997438	0.999742	1	0.995946	0.995946	1	0.995946	0.995946	0.995946	0.995946
Korolev			55.9137	37.8443		1	1	1	1	1	1	1	1	1	1	1	1	1	1	1	1	1	1	0.999935	0.999974	1	0.999742	1	1	0.999354	1	0.995946	1	0.995946	1	1	1	1	1	0.840546	0.974574	1	0.999959	0.600683	1	0.936327	0.999354	0.600683	0.899239
Kazan			55.8135	49.1606		1	1	1	1	1	1	1	1	1	1	1	1	1	1	1	1	1	1	1	1	1	1	1	1	1	1	1	1	1	1	1	1	1	1	1	1	1	1	1	1	1	1	1	1
Staraya Kupavna			55.8124	38.1756		1	1	1	1	1	1	1	1	1	1	1	1	1	1	1	1	1	1	0.999974	0.99999	1	0.999591	1	1	0.999837	1	0.997438	1	0.998977	1	1	1	1	1	0.936327	0.989847	1	0.999897	0.840546	1	0.840546	0.998381	0.840546	0.840546
Orekhovo-Zuyevo			55.8082	38.9955		1	1	1	1	1	1	1	1	1	1	1	1	1	1	1	1	1	1	0.999993	0.999998	1	0.999591	1	1	0.999974	1	0.998977	1	0.999837	1	1	1	0.999997	1	0.993584	0.998977	1	0.998977	0.983933	1	0.983933	0.983933	0.983933	0.983933
Moscow			55.757	37.615		1	1	1	1	1	1	1	1	1	1	1	1	1	1	1	1	1	1	0.999959	0.999984	1	0.999897	1	1	0.999354	1	0.998381	1	0.995946	1	1	1	1	1	0.936327	0.974574	1	0.999984	0.840546	1	0.974574	0.999742	0	0.840546
Lyubertsy			55.6797	37.8909		1	1	1	1	1	1	1	1	1	1	1	1	1	1	1	1	1	1	0.999984	0.99999	1	0.999837	1	1	0.999742	1	0.998381	1	0.998381	1	1	1	1	1	0.959764	0.989847	1	0.999959	0.899239	1	0.936327	0.999354	0.600683	0.600683
Odintsovo			55.6554	37.2893		1	1	1	1	1	1	1	1	1	1	1	1	1	1	1	1	1	1	0.999974	0.999984	1	0.999959	1	1	0.999354	1	0.999354	1	0.995946	1	1	1	1	1	0.974574	0.974574	1	0.999993	0.959764	1	0.989847	0.999897	0.600683	0.936327
Gus-Khrustalnyj			55.6035	40.6569		1	1	1	1	1	1	1	1	1	1	1	1	1	1	1	1	1	1	1	1	1	0.99999	1	1	1	1	0.99999	1	0.999999	1	1	1	0.999984	1	0.999935	0.999993	1	0.999897	0.999897	1	0.999897	0.999897	0.999837	0.999837
Murom			55.5778	42.0531		1	1	1	1	1	1	1	1	1	1	1	1	1	1	1	1	1	1	1	1	1	1	1	1	1	1	1	1	1	1	1	1	0.999999	1	0.999999	1	1	0.999998	0.999998	1	0.999997	0.999997	0.999997	0.999997
Kurovskoye			55.5732	38.8806		1	1	1	1	1	1	1	1	1	1	1	1	1	1	1	1	1	1	0.999997	0.999999	1	0.999837	1	1	0.999984	1	0.999354	1	0.999897	1	1	1	0.999998	1	0.993584	0.999354	1	0.999591	0.989847	1	0.983933	0.995946	0.974574	0.974574
Novopolotsk			55.5376	28.6368		1	1	1	1	1	1	1	1	1	1	1	1	1	1	1	1	1	1	1	1	1	1	1	1	1	1	1	1	1	1	1	1	1	1	1	1	1	1	1	1	1	1	1	1
Mozhaysk			55.5087	36.0149		1	1	1	1	1	1	1	1	1	1	1	1	1	1	1	1	1	0.999999	0.999996	0.999993	1	0.999998	1	1	0.999742	1	0.999974	1	0.999354	0.999999	1	1	1	1	0.999354	0.997438	1	1	0.998381	1	0.999742	0.999997	0.989847	0.998381
Podolsk			55.4314	37.5408		1	1	1	1	1	1	1	1	1	1	1	1	1	1	1	1	1	1	0.999993	0.999996	1	0.999974	1	1	0.999837	1	0.999591	1	0.998977	1	1	1	1	1	0.989847	0.993584	1	0.99999	0.974574	1	0.989847	0.999837	0.840546	0.936327
Arzamas			55.405	43.8319		1	1	1	1	1	1	1	1	1	1	1	1	1	1	1	1	1	1	1	1	1	1	1	1	1	1	1	1	1	1	1	1	1	1	1	1	1	1	1	1	1	1	1	1
Naro-Fominsk			55.3889	36.7283		1	1	1	1	1	1	1	1	1	1	1	1	1	1	1	1	1	1	0.999993	0.999996	1	0.999996	1	1	0.999837	1	0.999935	1	0.998977	1	1	1	1	1	0.997438	0.993584	1	0.999999	0.993584	1	0.998381	0.999984	0.959764	0.989847
Voskresensk			55.3137	38.6884		1	1	1	1	1	1	1	1	1	1	1	1	1	1	1	1	1	1	0.999999	1	1	0.999959	1	1	0.99999	1	0.999837	1	0.999897	1	1	1	1	1	0.995946	0.999354	1	0.999897	0.993584	1	0.989847	0.998977	0.974574	0.974574
Vyazma			55.2061	34.3057		1	1	1	1	1	1	1	1	1	1	1	1	1	1	1	1	1	1	1	1	1	1	1	1	0.999997	1	1	1	0.999993	0.999999	1	1	1	1	0.999996	0.999984	1	1	0.999993	1	0.999998	1	0.999959	0.99999
Vitebsk			55.1878	30.1856		1	1	1	1	1	1	1	1	1	1	1	1	1	1	1	1	1	1	1	1	1	1	1	1	1	1	1	1	1	1	1	1	1	1	1	1	1	1	1	1	1	1	1	1
Chekhov			55.1523	37.446		1	1	1	1	1	1	1	1	1	1	1	1	1	1	1	1	1	1	0.999998	0.999999	1	0.999993	1	1	0.999959	1	0.999935	1	0.999742	1	1	1	1	1	0.997438	0.997438	1	0.999996	0.993584	1	0.997438	0.999935	0.959764	0.983933
Obninsk			55.1127	36.6069		1	1	1	1	1	1	1	1	1	1	1	1	1	1	1	1	1	1	0.999999	0.999999	1	0.999998	1	1	0.999959	1	0.999974	1	0.999742	1	1	1	1	1	0.999354	0.998381	1	1	0.998381	1	0.999591	0.999993	0.989847	0.995946
Kolomna			55.0832	38.7904		1	1	1	1	1	1	1	1	1	1	1	1	1	1	1	1	1	1	1	1	1	0.99999	1	1	0.999996	1	0.999935	1	0.999974	1	1	1	1	1	0.998977	0.999742	1	0.999959	0.997438	1	0.997438	0.999591	0.993584	0.993584
Yartsevo			55.0789	32.6794		1	1	1	1	1	1	1	1	1	1	1	1	1	1	1	1	1	1	1	1	1	1	1	1	1	1	1	1	1	1	1	1	1	1	1	1	1	1	1	1	1	1	1	1
Serpukhov			54.9234	37.4145		1	1	1	1	1	1	1	1	1	1	1	1	1	1	1	1	1	1	0.999999	1	1	0.999997	1	1	0.999984	1	0.999974	1	0.999897	1	1	1	1	1	0.998977	0.999354	1	0.999998	0.997438	1	0.998977	0.999974	0.983933	0.993584
Stupino			54.8853	38.1001		1	1	1	1	1	1	1	1	1	1	1	1	1	1	1	1	1	1	1	1	1	0.999996	1	1	0.999993	1	0.999974	1	0.999959	1	1	1	1	1	0.999354	0.999742	1	0.999993	0.998381	1	0.998381	0.999935	0.989847	0.993584
Smolensk			54.7123	32.1054		1	1	1	1	1	1	1	1	1	1	1	1	1	1	1	1	1	1	1	1	1	1	1	1	1	1	1	1	1	1	1	1	1	1	1	1	1	1	1	1	1	1	1	1
Ryazan			54.6149	39.701		1	1	1	1	1	1	1	1	1	1	1	1	1	1	1	1	1	1	1	1	1	0.999999	1	1	1	1	0.999997	1	0.999999	1	1	1	1	1	0.999959	0.999993	1	0.999996	0.999935	1	0.999897	0.999974	0.999742	0.999837
Uzunovo			54.5428	38.6159		1	1	1	1	1	1	1	1	1	1	1	1	1	1	1	1	1	1	1	1	1	0.999999	1	1	0.999999	1	0.999996	1	0.999996	1	1	1	1	1	0.999897	0.999959	1	0.999997	0.999742	1	0.999742	0.999974	0.998977	0.998977
Kaluga			54.5156	36.3259		1	1	1	1	1	1	1	1	1	1	1	1	1	1	1	1	1	1	1	1	1	1	1	1	0.999997	1	0.999999	1	0.99999	1	1	1	1	1	0.999959	0.999935	1	1	0.999897	1	0.999974	0.999999	0.999354	0.999742
Aleksin			54.5092	37.0234		1	1	1	1	1	1	1	1	1	1	1	1	1	1	1	1	1	1	1	1	1	1	1	1	0.999997	1	0.999997	1	0.99999	1	1	1	1	1	0.999897	0.999935	1	1	0.999742	1	0.999897	0.999997	0.998381	0.999354
Orsha			54.5079	30.4168		1	1	1	1	1	1	1	1	1	1	1	1	1	1	1	1	1	1	1	1	1	1	1	1	1	1	1	1	1	1	1	1	1	1	1	1	1	1	1	1	1	1	1	1
Sasovo			54.345	41.9189		1	1	1	1	1	1	1	1	1	1	1	1	1	1	1	1	1	1	1	1	1	1	1	1	1	1	1	1	1	1	1	1	1	1	1	1	1	1	1	1	1	1	1	1
Ulyanovsk			54.3063	48.2633		1	1	1	1	1	1	1	1	1	1	1	1	1	1	1	1	1	1	1	1	1	1	1	1	1	1	1	1	1	1	1	1	1	1	1	1	1	1	1	1	1	1	1	1
Borisov			54.2212	28.5051		1	1	1	1	1	1	1	1	1	1	1	1	1	1	1	1	1	1	1	1	1	1	1	1	1	1	1	1	1	1	1	1	1	1	1	1	1	1	1	1	1	1	1	1
Tula			54.1941	37.6188		1	1	1	1	1	1	1	1	1	1	1	1	1	1	1	1	1	1	1	1	1	1	1	1	1	1	0.999999	1	0.999998	1	1	1	1	1	0.999974	0.999984	1	1	0.999935	1	0.999959	0.999998	0.999591	0.999837
Saransk			54.1887	45.1846		1	1	1	1	1	1	1	1	1	1	1	1	1	1	1	1	1	1	1	1	1	1	1	1	1	1	1	1	1	1	1	1	1	1	1	1	1	1	1	1	1	1	1	1
Sukhinichi			54.1312	35.2755		1	1	1	1	1	1	1	1	1	1	1	1	1	1	1	1	1	1	1	1	1	1	1	1	1	1	1	1	0.999999	1	1	1	1	1	0.999998	0.999997	1	1	0.999997	1	0.999999	1	0.999974	0.999993
Mstislavl			54.0227	31.7247		1	1	1	1	1	1	1	1	1	1	1	1	1	1	1	1	1	1	1	1	1	1	1	1	1	1	1	1	1	1	1	1	1	1	1	1	1	1	1	1	1	1	1	1
Novomoskovsk			54.0054	38.3096		1	1	1	1	1	1	1	1	1	1	1	1	1	1	1	1	1	1	1	1	1	1	1	1	1	1	1	1	1	1	1	1	1	1	0.99999	0.999996	1	1	0.999974	1	0.999984	0.999999	0.999897	0.999935
Shchekino			54.0031	37.5167		1	1	1	1	1	1	1	1	1	1	1	1	1	1	1	1	1	1	1	1	1	1	1	1	1	1	1	1	0.999999	1	1	1	1	1	0.99999	0.999993	1	1	0.999974	1	0.99999	0.999999	0.999897	0.999935
Roslavl			53.9497	32.856		1	1	1	1	1	1	1	1	1	1	1	1	1	1	1	1	1	1	1	1	1	1	1	1	1	1	1	1	1	1	1	1	1	1	1	1	1	1	1	1	1	1	1	1
Minsk			53.9035	27.5684		1	1	1	1	1	1	1	1	1	1	1	1	1	1	1	1	1	1	1	1	1	1	1	1	1	1	1	1	1	1	1	1	1	1	1	1	1	1	1	1	1	1	1	1
Mogilev			53.8952	30.3168		1	1	1	1	1	1	1	1	1	1	1	1	1	1	1	1	1	1	1	1	1	1	1	1	1	1	1	1	1	1	1	1	1	1	1	1	1	1	1	1	1	1	1	1
Skopin			53.8277	39.5564		1	1	1	1	1	1	1	1	1	1	1	1	1	1	1	1	1	1	1	1	1	1	1	1	1	1	1	1	1	1	1	1	1	1	0.999999	1	1	1	0.999997	1	0.999997	0.999999	0.99999	0.99999
Ryazhsk			53.7208	40.0891		1	1	1	1	1	1	1	1	1	1	1	1	1	1	1	1	1	1	1	1	1	1	1	1	1	1	1	1	1	1	1	1	1	1	1	1	1	1	0.999999	1	0.999999	1	0.999997	0.999997
Plavsk			53.6799	37.251		1	1	1	1	1	1	1	1	1	1	1	1	1	1	1	1	1	1	1	1	1	1	1	1	1	1	1	1	1	1	1	1	1	1	0.999998	0.999999	1	1	0.999996	1	0.999997	1	0.999974	0.99999
Grodno			53.6796	23.8295		1	1	1	1	1	1	1	1	1	1	1	1	1	1	1	1	1	1	1	1	1	1	1	1	1	1	1	1	1	1	1	1	1	1	1	1	1	1	1	1	1	1	1	1
Vernadovka			53.3104	42.3806		1	1	1	1	1	1	1	1	1	1	1	1	1	1	1	1	1	1	1	1	1	1	1	1	1	1	1	1	1	1	1	1	1	1	1	1	1	1	1	1	1	1	1	1
Bryansk			53.2341	34.3569		1	1	1	1	1	1	1	1	1	1	1	1	1	1	1	1	1	1	1	1	1	1	1	1	1	1	1	1	1	1	1	1	1	1	1	1	1	1	1	1	1	1	1	1
Penza			53.2074	45.0064		1	1	1	1	1	1	1	1	1	1	1	1	1	1	1	1	1	1	1	1	1	1	1	1	1	1	1	1	1	1	1	1	1	1	1	1	1	1	1	1	1	1	1	1
Sizran			53.1581	48.4482		1	1	1	1	1	1	1	1	1	1	1	1	1	1	1	1	1	1	1	1	1	1	1	1	1	1	1	1	1	1	1	1	1	1	1	1	1	1	1	1	1	1	1	1
Baranavichy			53.1376	26.0187		1	1	1	1	1	1	1	1	1	1	1	1	1	1	1	1	1	1	1	1	1	1	1	1	1	1	1	1	1	1	1	1	1	1	1	1	1	1	1	1	1	1	1	1
Bobruisk			53.1359	29.2124		1	1	1	1	1	1	1	1	1	1	1	1	1	1	1	1	1	1	1	1	1	1	1	1	1	1	1	1	1	1	1	1	1	1	1	1	1	1	1	1	1	1	1	1
Orel			52.9663	36.0552		1	1	1	1	1	1	1	1	1	1	1	1	1	1	1	1	1	1	1	1	1	1	1	1	1	1	1	1	1	1	1	1	1	1	1	1	1	1	1	1	1	1	1	1
Michurinsk			52.8967	40.4975		1	1	1	1	1	1	1	1	1	1	1	1	1	1	1	1	1	1	1	1	1	1	1	1	1	1	1	1	1	1	1	1	1	1	1	1	1	1	1	1	1	1	1	1
Klintsy			52.7554	32.2429		1	1	1	1	1	1	1	1	1	1	1	1	1	1	1	1	1	1	1	1	1	1	1	1	1	1	1	1	1	1	1	1	1	1	1	1	1	1	1	1	1	1	1	1
Tambov			52.7209	41.4489		1	1	1	1	1	1	1	1	1	1	1	1	1	1	1	1	1	1	1	1	1	1	1	1	1	1	1	1	1	1	1	1	1	1	1	1	1	1	1	1	1	1	1	1
Lipetsk			52.6362	39.5812		1	1	1	1	1	1	1	1	1	1	1	1	1	1	1	1	1	1	1	1	1	1	1	1	1	1	1	1	1	1	1	1	1	1	1	1	1	1	1	1	1	1	1	1
Elets			52.6187	38.5032		1	1	1	1	1	1	1	1	1	1	1	1	1	1	1	1	1	1	1	1	1	1	1	1	1	1	1	1	1	1	1	1	1	1	1	1	1	1	1	1	1	1	1	1
Gryazi			52.4924	39.9333		1	1	1	1	1	1	1	1	1	1	1	1	1	1	1	1	1	1	1	1	1	1	1	1	1	1	1	1	1	1	1	1	1	1	1	1	1	1	1	1	1	1	1	1
Gomel			52.4309	30.9994		1	1	1	1	1	1	1	1	1	1	1	1	1	1	1	1	1	1	1	1	1	1	1	1	1	1	1	1	1	1	1	1	1	1	1	1	1	1	1	1	1	1	1	1
Livny			52.4264	37.6046		1	1	1	1	1	1	1	1	1	1	1	1	1	1	1	1	1	1	1	1	1	1	1	1	1	1	1	1	1	1	1	1	1	1	1	1	1	1	1	1	1	1	1	1
Rtishchevo			52.2535	43.8298		1	1	1	1	1	1	1	1	1	1	1	1	1	1	1	1	1	1	1	1	1	1	1	1	1	1	1	1	1	1	1	1	1	1	1	1	1	1	1	1	1	1	1	1
Pinsk			52.1191	26.0787		1	1	1	1	1	1	1	1	1	1	1	1	1	1	1	1	1	1	1	1	1	1	1	1	1	1	1	1	1	1	1	1	1	1	1	1	1	1	1	1	1	1	1	1
Brest			52.0928	23.7192		1	1	1	1	1	1	1	1	1	1	1	1	1	1	1	1	1	1	1	1	1	1	1	1	1	1	1	1	1	1	1	1	1	1	1	1	1	1	1	1	1	1	1	1
Druzhba			52.0543	33.9425		1	1	1	1	1	1	1	1	1	1	1	1	1	1	1	1	1	1	1	1	1	1	1	1	1	1	1	1	1	1	1	1	1	1	1	1	1	1	1	1	1	1	1	1
Kastornoe			51.8269	38.1246		1	1	1	1	1	1	1	1	1	1	1	1	1	1	1	1	1	1	1	1	1	1	1	1	1	1	1	1	1	1	1	1	1	1	1	1	1	1	1	1	1	1	1	1
Kursk			51.7313	36.1928		1	1	1	1	1	1	1	1	1	1	1	1	1	1	1	1	1	1	1	1	1	1	1	1	1	1	1	1	1	1	1	1	1	1	1	1	1	1	1	1	1	1	1	1
Voronezh			51.6678	39.2069		1	1	1	1	1	1	1	1	1	1	1	1	1	1	1	1	1	1	1	1	1	1	1	1	1	1	1	1	1	1	1	1	1	1	1	1	1	1	1	1	1	1	1	1
Balashov			51.5527	43.1266		1	1	1	1	1	1	1	1	1	1	1	1	1	1	1	1	1	1	1	1	1	1	1	1	1	1	1	1	1	1	1	1	1	1	1	1	1	1	1	1	1	1	1	1
Saratov			51.5473	46.0161		1	1	1	1	1	1	1	1	1	1	1	1	1	1	1	1	1	1	1	1	1	1	1	1	1	1	1	1	1	1	1	1	1	1	1	1	1	1	1	1	1	1	1	1
Chernigov			51.5048	31.2799		1	1	1	1	1	1	1	1	1	1	1	1	1	1	1	1	1	1	1	1	1	1	1	1	1	1	1	1	1	1	1	1	1	1	1	1	1	1	1	1	1	1	1	1
Borisoglebsk			51.3696	42.0993		1	1	1	1	1	1	1	1	1	1	1	1	1	1	1	1	1	1	1	1	1	1	1	1	1	1	1	1	1	1	1	1	1	1	1	1	1	1	1	1	1	1	1	1
Stary Oskol			51.3017	37.8432		1	1	1	1	1	1	1	1	1	1	1	1	1	1	1	1	1	1	1	1	1	1	1	1	1	1	1	1	1	1	1	1	1	1	1	1	1	1	1	1	1	1	1	1
Konotop			51.2426	33.1923		1	1	1	1	1	1	1	1	1	1	1	1	1	1	1	1	1	1	1	1	1	1	1	1	1	1	1	1	1	1	1	1	1	1	1	1	1	1	1	1	1	1	1	1
Talovaya			51.1259	40.7373		1	1	1	1	1	1	1	1	1	1	1	1	1	1	1	1	1	1	1	1	1	1	1	1	1	1	1	1	1	1	1	1	1	1	1	1	1	1	1	1	1	1	1	1
Liski			50.9874	39.5257		1	1	1	1	1	1	1	1	1	1	1	1	1	1	1	1	1	1	1	1	1	1	1	1	1	1	1	1	1	1	1	1	1	1	1	1	1	1	1	1	1	1	1	1
Sumy			50.9	34.8151		1	1	1	1	1	1	1	1	1	1	1	1	1	1	1	1	1	1	1	1	1	1	1	1	1	1	1	1	1	1	1	1	1	1	1	1	1	1	1	1	1	1	1	1
Lutsk			50.7465	25.3342		1	1	1	1	1	1	1	1	1	1	1	1	1	1	1	1	1	1	1	1	1	1	1	1	1	1	1	1	1	1	1	1	1	1	1	1	1	1	1	1	1	1	1	1
Rovno			50.6165	26.2498		1	1	1	1	1	1	1	1	1	1	1	1	1	1	1	1	1	1	1	1	1	1	1	1	1	1	1	1	1	1	1	1	1	1	1	1	1	1	1	1	1	1	1	1
Belgorod			50.5961	36.5885		1	1	1	1	1	1	1	1	1	1	1	1	1	1	1	1	1	1	1	1	1	1	1	1	1	1	1	1	1	1	1	1	1	1	1	1	1	1	1	1	1	1	1	1
Kiev			50.4577	30.5382		1	1	1	1	1	1	1	1	1	1	1	1	1	1	1	1	1	1	1	1	1	1	1	1	1	1	1	1	1	1	1	1	1	1	1	1	1	1	1	1	1	1	1	1
Zhitomir			50.2685	28.6718		1	1	1	1	1	1	1	1	1	1	1	1	1	1	1	1	1	1	1	1	1	1	1	1	1	1	1	1	1	1	1	1	1	1	1	1	1	1	1	1	1	1	1	1
Petrov Val			50.1387	45.1983		1	1	1	1	1	1	1	1	1	1	1	1	1	1	1	1	1	1	1	1	1	1	1	1	1	1	1	1	1	1	1	1	1	1	1	1	1	1	1	1	1	1	1	1
Mikhailovka			50.0632	43.2341		1	1	1	1	1	1	1	1	1	1	1	1	1	1	1	1	1	1	1	1	1	1	1	1	1	1	1	1	1	1	1	1	1	1	1	1	1	1	1	1	1	1	1	1
Kharkiv			49.9943	36.2552		1	1	1	1	1	1	1	1	1	1	1	1	1	1	1	1	1	1	1	1	1	1	1	1	1	1	1	1	1	1	1	1	1	1	1	1	1	1	1	1	1	1	1	1
Lviv			49.8359	24.0201		1	1	1	1	1	1	1	1	1	1	1	1	1	1	1	1	1	1	1	1	1	1	1	1	1	1	1	1	1	1	1	1	1	1	1	1	1	1	1	1	1	1	1	1
Belaya Tserkov			49.8026	30.1319		1	1	1	1	1	1	1	1	1	1	1	1	1	1	1	1	1	1	1	1	1	1	1	1	1	1	1	1	1	1	1	1	1	1	1	1	1	1	1	1	1	1	1	1
Poltava			49.5983	34.5356		1	1	1	1	1	1	1	1	1	1	1	1	1	1	1	1	1	1	1	1	1	1	1	1	1	1	1	1	1	1	1	1	1	1	1	1	1	1	1	1	1	1	1	1
Ternopil			49.5534	25.5986		1	1	1	1	1	1	1	1	1	1	1	1	1	1	1	1	1	1	1	1	1	1	1	1	1	1	1	1	1	1	1	1	1	1	1	1	1	1	1	1	1	1	1	1
Cherkassy			49.4305	32.0602		1	1	1	1	1	1	1	1	1	1	1	1	1	1	1	1	1	1	1	1	1	1	1	1	1	1	1	1	1	1	1	1	1	1	1	1	1	1	1	1	1	1	1	1
Khmelnytskyi			49.4199	26.9914		1	1	1	1	1	1	1	1	1	1	1	1	1	1	1	1	1	1	1	1	1	1	1	1	1	1	1	1	1	1	1	1	1	1	1	1	1	1	1	1	1	1	1	1
Vinnitsa			49.2313	28.4737		1	1	1	1	1	1	1	1	1	1	1	1	1	1	1	1	1	1	1	1	1	1	1	1	1	1	1	1	1	1	1	1	1	1	1	1	1	1	1	1	1	1	1	1
Kremenchuk			49.0864	33.434		1	1	1	1	1	1	1	1	1	1	1	1	1	1	1	1	1	1	1	1	1	1	1	1	1	1	1	1	1	1	1	1	1	1	1	1	1	1	1	1	1	1	1	1
Millerovo			48.9216	40.3949		1	1	1	1	1	1	1	1	1	1	1	1	1	1	1	1	1	1	1	1	1	1	1	1	1	1	1	1	1	1	1	1	1	1	1	1	1	1	1	1	1	1	1	1
Ivano-Frankivsk			48.9209	24.7098		1	1	1	1	1	1	1	1	1	1	1	1	1	1	1	1	1	1	1	1	1	1	1	1	1	1	1	1	1	1	1	1	1	1	1	1	1	1	1	1	1	1	1	1
Kramatorsk			48.7336	37.5823		1	1	1	1	1	1	1	1	1	1	1	1	1	1	1	1	1	1	1	1	1	1	1	1	1	1	1	1	1	1	1	1	1	1	1	1	1	1	1	1	1	1	1	1
Volgograd			48.7039	44.4524		1	1	1	1	1	1	1	1	1	1	1	1	1	1	1	1	1	1	1	1	1	1	1	1	1	1	1	1	1	1	1	1	1	1	1	1	1	1	1	1	1	1	1	1
Kamianets-Podilskyi			48.6829	26.5813		1	1	1	1	1	1	1	1	1	1	1	1	1	1	1	1	1	1	1	1	1	1	1	1	1	1	1	1	1	1	1	1	1	1	1	1	1	1	1	1	1	1	1	1
Uzhhorod			48.6227	22.2937		1	1	1	1	1	1	1	1	1	1	1	1	1	1	1	1	1	1	1	1	1	1	1	1	1	1	1	1	1	1	1	1	1	1	1	1	1	1	1	1	1	1	1	1
Lugansk			48.5765	39.3372		1	1	1	1	1	1	1	1	1	1	1	1	1	1	1	1	1	1	1	1	1	1	1	1	1	1	1	1	1	1	1	1	1	1	1	1	1	1	1	1	1	1	1	1
Kamyanske			48.5112	34.5929		1	1	1	1	1	1	1	1	1	1	1	1	1	1	1	1	1	1	1	1	1	1	1	1	1	1	1	1	1	1	1	1	1	1	1	1	1	1	1	1	1	1	1	1
Kropivnitskij			48.5108	32.244		1	1	1	1	1	1	1	1	1	1	1	1	1	1	1	1	1	1	1	1	1	1	1	1	1	1	1	1	1	1	1	1	1	1	1	1	1	1	1	1	1	1	1	1
Dnepropetrovsk			48.4844	35.0395		1	1	1	1	1	1	1	1	1	1	1	1	1	1	1	1	1	1	1	1	1	1	1	1	1	1	1	1	1	1	1	1	1	1	1	1	1	1	1	1	1	1	1	1
Morozovsk			48.3514	41.8225		1	1	1	1	1	1	1	1	1	1	1	1	1	1	1	1	1	1	1	1	1	1	1	1	1	1	1	1	1	1	1	1	1	1	1	1	1	1	1	1	1	1	1	1
Gorlovka			48.3227	38.0803		1	1	1	1	1	1	1	1	1	1	1	1	1	1	1	1	1	1	1	1	1	1	1	1	1	1	1	1	1	1	1	1	1	1	1	1	1	1	1	1	1	1	1	1
Chernivtsi			48.293	25.9377		1	1	1	1	1	1	1	1	1	1	1	1	1	1	1	1	1	1	1	1	1	1	1	1	1	1	1	1	1	1	1	1	1	1	1	1	1	1	1	1	1	1	1	1
Donetsk			48.0091	37.8292		1	1	1	1	1	1	1	1	1	1	1	1	1	1	1	1	1	1	1	1	1	1	1	1	1	1	1	1	1	1	1	1	1	1	1	1	1	1	1	1	1	1	1	1
Krivoy Rog			47.9126	33.4008		1	1	1	1	1	1	1	1	1	1	1	1	1	1	1	1	1	1	1	1	1	1	1	1	1	1	1	1	1	1	1	1	1	1	1	1	1	1	1	1	1	1	1	1
Zaporozhye			47.842	35.1578		1	1	1	1	1	1	1	1	1	1	1	1	1	1	1	1	1	1	1	1	1	1	1	1	1	1	1	1	1	1	1	1	1	1	1	1	1	1	1	1	1	1	1	1
Kotovsk			47.7474	29.5407		1	1	1	1	1	1	1	1	1	1	1	1	1	1	1	1	1	1	1	1	1	1	1	1	1	1	1	1	1	1	1	1	1	1	1	1	1	1	1	1	1	1	1	1
Shakhty			47.7092	40.2186		1	1	1	1	1	1	1	1	1	1	1	1	1	1	1	1	1	1	1	1	1	1	1	1	1	1	1	1	1	1	1	1	1	1	1	1	1	1	1	1	1	1	1	1
Rostov-na-Donu			47.2265	39.718		1	1	1	1	1	1	1	1	1	1	1	1	1	1	1	1	1	1	1	1	1	1	1	1	1	1	1	1	1	1	1	1	1	1	1	1	1	1	1	1	1	1	1	1
Mariupol			47.1189	37.5531		1	1	1	1	1	1	1	1	1	1	1	1	1	1	1	1	1	1	1	1	1	1	1	1	1	1	1	1	1	1	1	1	1	1	1	1	1	1	1	1	1	1	1	1
Mykolaiv			46.966	32.0282		1	1	1	1	1	1	1	1	1	1	1	1	1	1	1	1	1	1	1	1	1	1	1	1	1	1	1	1	1	1	1	1	1	1	1	1	1	1	1	1	1	1	1	1
Melitopol			46.8493	35.3604		1	1	1	1	1	1	1	1	1	1	1	1	1	1	1	1	1	1	1	1	1	1	1	1	1	1	1	1	1	1	1	1	1	1	1	1	1	1	1	1	1	1	1	1
Berdyansk			46.7694	36.8074		1	1	1	1	1	1	1	1	1	1	1	1	1	1	1	1	1	1	1	1	1	1	1	1	1	1	1	1	1	1	1	1	1	1	1	1	1	1	1	1	1	1	1	1
Kherson			46.6559	32.6178		1	1	1	1	1	1	1	1	1	1	1	1	1	1	1	1	1	1	1	1	1	1	1	1	1	1	1	1	1	1	1	1	1	1	1	1	1	1	1	1	1	1	1	1
Odessa			46.4634	30.7052		1	1	1	1	1	1	1	1	1	1	1	1	1	1	1	1	1	1	1	1	1	1	1	1	1	1	1	1	1	1	1	1	1	1	1	1	1	1	1	1	1	1	1	1
Elista			46.3826	44.2258		1	1	1	1	1	1	1	1	1	1	1	1	1	1	1	1	1	1	1	1	1	1	1	1	1	1	1	1	1	1	1	1	1	1	1	1	1	1	1	1	1	1	1	1
Astrakhan			46.3707	47.9879		1	1	1	1	1	1	1	1	1	1	1	1	1	1	1	1	1	1	1	1	1	1	1	1	1	1	1	1	1	1	1	1	1	1	1	1	1	1	1	1	1	1	1	1
Kerch			45.3562	36.4492		1	1	1	1	1	1	1	1	1	1	1	1	1	1	1	1	1	1	1	1	1	1	1	1	1	1	1	1	1	1	1	1	1	1	1	1	1	1	1	1	1	1	1	1
Evpatoria			45.2081	33.3602		1	1	1	1	1	1	1	1	1	1	1	1	1	1	1	1	1	1	1	1	1	1	1	1	1	1	1	1	1	1	1	1	1	1	1	1	1	1	1	1	1	1	1	1
Krasnodar			45.1058	38.9963		1	1	1	1	1	1	1	1	1	1	1	1	1	1	1	1	1	1	1	1	1	1	1	1	1	1	1	1	1	1	1	1	1	1	1	1	1	1	1	1	1	1	1	1
Stavropol			45.0591	41.9297		1	1	1	1	1	1	1	1	1	1	1	1	1	1	1	1	1	1	1	1	1	1	1	1	1	1	1	1	1	1	1	1	1	1	1	1	1	1	1	1	1	1	1	1
Simferopol			44.9595	34.1011		1	1	1	1	1	1	1	1	1	1	1	1	1	1	1	1	1	1	1	1	1	1	1	1	1	1	1	1	1	1	1	1	1	1	1	1	1	1	1	1	1	1	1	1
Sevastopol			44.5818	33.6263		1	1	1	1	1	1	1	1	1	1	1	1	1	1	1	1	1	1	1	1	1	1	1	1	1	1	1	1	1	1	1	1	1	1	1	1	1	1	1	1	1	1	1	1
Sochi			43.4415	39.9262		1	1	1	1	1	1	1	1	1	1	1	1	1	1	1	1	1	1	1	1	1	1	1	1	1	1	1	1	1	1	1	1	1	1	1	1	1	1	1	1	1	1	1	1
Tallin			59.4413	24.7396		1	1	1	1	1	1	1	1	1	1	1	1	1	1	1	1	1	1	1	1	1	1	1	1	1	1	1	1	1	1	1	1	1	1	1	1	1	1	1	1	1	1	1	1
Tartu			58.36	26.7271		1	1	1	1	1	1	1	1	1	1	1	1	1	1	1	1	1	1	1	1	1	1	1	1	1	1	1	1	1	1	1	1	1	1	1	1	1	1	1	1	1	1	1	1
Narva			59.3569	28.1149		1	1	1	1	1	1	1	1	1	1	1	1	1	1	1	1	1	1	1	1	1	1	1	1	1	1	1	1	1	1	1	1	1	1	1	1	1	1	1	1	1	1	1	1
Riga			56.968	24.101		1	1	1	1	1	1	1	1	1	1	1	1	1	1	1	1	1	1	1	1	1	1	1	1	1	1	1	1	1	1	1	1	1	1	1	1	1	1	1	1	1	1	1	1
Daugavpils			55.8837	26.5444		1	1	1	1	1	1	1	1	1	1	1	1	1	1	1	1	1	1	1	1	1	1	1	1	1	1	1	1	1	1	1	1	1	1	1	1	1	1	1	1	1	1	1	1
Liepaja			56.5295	21.0042		1	1	1	1	1	1	1	1	1	1	1	1	1	1	1	1	1	1	1	1	1	1	1	1	1	1	1	1	1	1	1	1	1	1	1	1	1	1	1	1	1	1	1	1
Vilnius			54.6854	25.2625		1	1	1	1	1	1	1	1	1	1	1	1	1	1	1	1	1	1	1	1	1	1	1	1	1	1	1	1	1	1	1	1	1	1	1	1	1	1	1	1	1	1	1	1
Kaunas			54.8966	23.9437		1	1	1	1	1	1	1	1	1	1	1	1	1	1	1	1	1	1	1	1	1	1	1	1	1	1	1	1	1	1	1	1	1	1	1	1	1	1	1	1	1	1	1	1
[truncated: 131 more columns]

## Sheet: 2006
						St. Petersburg	Vologda	Chudovo	Velikiy Novgorod	Galich	Krasnyj Kholm	Rybinsk	Valdai	Bologoye	Dno	Pskov	Kostroma	Yaroslavl	Vyshniy Volochek	Torzhok	Ivanovo	Peno	Tver	Dubna	Konakovo	Yoshkar-Ola	Alexandrov	Kovrov	Velikie Luki	Klin	Nizhny Novgorod	Sergiev Posad	Rzhev	Solnechnogorsk	Zubtsov	Cheboksary	Gorbatov	Vladimir	Nevel	Pushkino	Zelenograd	Pavlovo	Petushki	Korolev	Kazan	Staraya Kupavna	Orekhovo-Zuyevo	Moscow	Lyubertsy
						30.3196	39.9094	31.6525	31.2749	42.3489	37.1095	38.8452	33.2429	34.0651	29.96	28.3823	40.9276	39.8862	34.5607	34.9576	40.9851	32.7306	35.9338	37.1711	36.7681	47.8953	38.7132	41.31	30.5299	36.7293	44.0327	38.1401	34.3283	36.9774	34.5812	47.2468	43.0622	40.4101	29.9291	37.8355	37.1946	43.0658	39.4557	37.8443	49.1606	38.1756	38.9955	37.615	37.8909
			latitude	longitude		59.9304	59.1986	59.1242	58.529	58.3818	58.0541	58.0437	57.9704	57.8898	57.8274	57.8069	57.7668	57.6329	57.5843	57.0471	57.0123	56.9121	56.8524	56.7492	56.712	56.6425	56.3976	56.3615	56.3423	56.335	56.3215	56.312	56.2642	56.1852	56.176	56.1441	56.1311	56.1303	56.036	56.0101	55.9914	55.9649	55.9336	55.9137	55.8135	55.8124	55.8082	55.757	55.6797
Cities						3.59779e-12	6.73514e-08	6.71162e-10	2.21048e-09	7.34899e-08	5.97617e-05	3.91695e-05	6.94826e-07	4.36639e-06	5.21353e-10	9.50273e-12	9.38499e-06	7.98164e-05	3.1815e-05	0.000379517	8.92528e-05	2.74399e-06	0.00481877	0.0372869	0.0313268	2.38531e-12	0.0636396	0.000162167	1.38987e-08	0.120952	1.22501e-07	0.190324	0.000438944	0.236138	0.000890145	1.72133e-11	1.76538e-06	0.00230878	2.73498e-09	0.65586	0.443533	1.83967e-06	0.032208	0.76649	7.26086e-14	0.558812	0.0985836	1	0.739493
St. Petersburg			59.9304	30.3196		1	1	1	1	1	1	1	1	1	1	1	1	1	1	1	1	1	1	1	1	1	1	1	1	1	1	1	1	1	1	1	1	1	1	1	1	1	1	1	1	1	1	1	1
Vologda			59.1986	39.9094		1	1	1	1	1	1	1	1	1	1	1	1	1	1	1	1	1	1	1	1	1	1	1	1	1	1	1	1	1	1	1	1	1	1	1	1	1	1	1	1	1	1	1	1
Chudovo			59.1242	31.6525		1	1	1	1	1	1	1	1	1	1	1	1	1	1	1	1	1	1	1	1	1	1	1	1	1	1	1	1	1	1	1	1	1	1	1	1	1	1	1	1	1	1	1	1
Velikiy Novgorod			58.529	31.2749		1	1	1	1	1	1	1	1	1	1	1	1	1	1	1	1	1	1	1	1	1	1	1	1	1	1	1	1	1	1	1	1	1	1	1	1	1	1	1	1	1	1	1	1
Galich			58.3818	42.3489		1	1	1	1	1	1	1	1	1	1	1	1	1	1	1	1	1	1	1	1	1	1	1	1	1	1	1	1	1	1	1	1	1	1	1	1	1	1	1	1	1	1	1	1
Krasnyj Kholm			58.0541	37.1095		1	1	1	1	1	0.99994	1	1	1	1	1	1	1	1	1	1	1	0.999995	0.999962	0.999968	1	0.999996	1	1	0.99998	1	0.99998	1	0.999985	1	1	1	1	1	0.999983	0.999988	1	1	0.999987	1	0.999996	1	0.999993	0.999997
Rybinsk			58.0437	38.8452		1	1	1	1	1	0.999999	0.999961	1	1	1	1	1	0.999998	1	1	1	1	1	0.99999	0.999995	1	0.999984	1	1	0.999997	1	0.99998	1	0.999996	1	1	1	1	1	0.999983	0.999995	1	0.999999	0.999987	1	0.999994	0.999999	0.999996	0.999997
Valdai			57.9704	33.2429		1	1	1	1	1	1	1	0.999999	1	1	1	1	1	0.999999	1	1	1	1	1	1	1	1	1	1	1	1	1	1	1	1	1	1	1	1	1	1	1	1	1	1	1	1	1	1
Bologoye			57.8898	34.0651		1	1	1	1	1	1	1	1	0.999996	1	1	1	1	0.999995	0.999998	1	1	0.999997	0.999999	0.999998	1	1	1	1	0.999998	1	1	1	0.999998	1	1	1	1	1	1	0.999999	1	1	1	1	1	1	1	1
Dno			57.8274	29.96		1	1	1	1	1	1	1	1	1	1	1	1	1	1	1	1	1	1	1	1	1	1	1	1	1	1	1	1	1	1	1	1	1	1	1	1	1	1	1	1	1	1	1	1
Pskov			57.8069	28.3823		1	1	1	1	1	1	1	1	1	1	1	1	1	1	1	1	1	1	1	1	1	1	1	1	1	1	1	1	1	1	1	1	1	1	1	1	1	1	1	1	1	1	1	1
Kostroma			57.7668	40.9276		1	1	1	1	1	1	1	1	1	1	1	0.999991	0.999995	1	1	0.999998	1	1	1	1	1	0.999993	1	1	1	1	0.999995	1	1	1	1	1	0.999999	1	0.999997	1	1	0.999999	0.999998	1	0.999998	0.999999	0.999999	0.999999
Yaroslavl			57.6329	39.8862		1	1	1	1	1	1	0.999999	1	1	1	1	0.999999	0.99992	1	1	0.999999	1	1	0.999994	0.999998	1	0.999935	1	1	0.999998	1	0.999951	1	0.999996	1	1	1	0.999999	1	0.999973	0.999995	1	0.999995	0.99998	1	0.999985	0.999994	0.99999	0.999992
Vyshniy Volochek			57.5843	34.5607		1	1	1	1	1	1	1	1	0.999999	1	1	1	1	0.999968	0.999976	1	1	0.99998	0.99999	0.99998	1	1	1	1	0.99998	1	0.999999	1	0.999985	0.999999	1	1	1	1	0.999997	0.999993	1	1	0.999997	1	0.999999	1	0.999997	0.999999
Torzhok			57.0471	34.9576		1	1	1	1	1	1	1	1	1	1	1	1	1	0.999998	0.99962	1	1	0.999693	0.99994	0.999873	1	0.999999	1	1	0.99969	1	0.999988	0.999996	0.999847	0.999991	1	1	1	1	0.999957	0.999886	1	1	0.999968	1	0.999991	1	0.999959	0.999988
Ivanovo			57.0123	40.9851		1	1	1	1	1	1	1	1	1	1	1	1	0.999999	1	1	0.999911	1	1	0.999999	1	1	0.999935	0.999996	1	0.999999	1	0.999969	1	0.999998	1	1	1	0.999977	1	0.999973	0.999997	1	0.999967	0.99998	1	0.999977	0.999975	0.99999	0.999988
Peno			56.9121	32.7306		1	1	1	1	1	1	1	1	1	1	1	1	1	1	0.999999	1	0.999997	0.999999	1	1	1	1	1	1	0.999999	1	1	0.999998	0.999999	0.999999	1	1	1	1	1	0.999999	1	1	1	1	1	1	1	1
Tver			56.8524	35.9338		1	1	1	1	1	1	1	1	1	1	1	1	1	1	0.999976	1	1	0.995181	0.999052	0.996843	1	0.999984	1	1	0.996925	1	0.999805	0.999998	0.997603	0.999994	1	1	1	1	0.999329	0.998202	1	0.999999	0.999504	1	0.999856	0.999996	0.999354	0.999809
Dubna			56.7492	37.1711		1	1	1	1	1	1	1	1	1	1	1	1	1	1	0.999999	1	1	0.999877	0.962713	0.987491	1	0.999354	1	1	0.987813	1	0.995161	1	0.984964	1	1	1	1	1	0.989462	0.988723	1	0.999987	0.992218	1	0.997734	0.999899	0.993584	0.998105
Konakovo			56.712	36.7681		1	1	1	1	1	1	1	1	1	1	1	1	1	1	0.999998	1	1	0.999514	0.985111	0.968673	1	0.999742	1	1	0.980714	1	0.998068	1	0.984964	0.999999	1	1	1	1	0.993341	0.988723	1	0.999995	0.995082	1	0.998568	0.99996	0.995946	0.998105
Yoshkar-Ola			56.6425	47.8953		1	1	1	1	1	1	1	1	1	1	1	1	1	1	1	1	1	1	1	1	1	1	1	1	1	1	1	1	1	1	1	1	1	1	1	1	1	1	1	1	1	1	1	1
Alexandrov			56.3976	38.7132		1	1	1	1	1	1	1	1	1	1	1	1	1	1	1	1	1	0.999999	0.999621	0.999873	1	0.93636	1	1	0.99951	1	0.969652	1	0.998485	1	1	1	0.999985	1	0.973611	0.995497	1	0.998704	0.980512	1	0.977516	0.996033	0.989847	0.988119
Kovrov			56.3615	41.31		1	1	1	1	1	1	1	1	1	1	1	1	1	1	1	0.999998	1	1	1	1	1	0.999959	0.999838	1	1	1	0.99998	1	0.999999	1	1	1	0.999853	1	0.999973	0.999997	1	0.999869	0.999968	1	0.999942	0.999936	0.999984	0.999981
Velikie Luki			56.3423	30.5299		1	1	1	1	1	1	1	1	1	1	1	1	1	1	1	1	1	1	1	1	1	1	1	1	1	1	1	1	1	1	1	1	1	1	1	1	1	1	1	1	1	1	1	1
Klin			56.335	36.7293		1	1	1	1	1	1	1	1	1	1	1	1	1	1	0.999999	1	1	0.999877	0.996243	0.995005	1	0.999742	1	1	0.879048	1	0.996942	1	0.905706	0.999998	1	1	1	1	0.983324	0.955309	1	0.999987	0.980512	1	0.996415	0.999899	0.974574	0.992492
Nizhny Novgorod			56.3215	44.0327		1	1	1	1	1	1	1	1	1	1	1	1	1	1	1	1	1	1	1	1	1	1	1	1	1	1	1	1	1	1	1	1	1	1	1	1	1	1	1	1	1	1	1	1
Sergiev Posad			56.312	38.1401		1	1	1	1	1	1	1	1	1	1	1	1	1	1	1	1	1	0.999995	0.999052	0.999682	1	0.989852	1	1	0.998057	1	0.809676	1	0.990499	1	1	1	0.999996	1	0.895421	0.982154	1	0.999483	0.922767	1	0.964419	0.997493	0.959764	0.970246
Rzhev			56.2642	34.3283		1	1	1	1	1	1	1	1	1	1	1	1	1	1	0.999996	1	1	0.99998	0.99999	0.99998	1	1	1	1	0.999876	1	0.999997	0.999561	0.999847	0.999645	1	1	1	1	0.999973	0.999886	1	1	0.999968	1	0.999991	1	0.999935	0.999981
Solnechnogorsk			56.1852	36.9774		1	1	1	1	1	1	1	1	1	1	1	1	1	1	1	1	1	0.999951	0.997626	0.998005	1	0.999592	1	1	0.951702	1	0.992342	1	0.763862	0.999999	1	1	1	1	0.95824	0.888081	1	0.999979	0.951196	1	0.991022	0.999747	0.936327	0.981198
Zubtsov			56.176	34.5812		1	1	1	1	1	1	1	1	1	1	1	1	1	1	0.999996	1	1	0.999969	0.999985	0.999968	1	1	1	1	0.99969	1	0.999992	0.999825	0.999758	0.99911	1	1	1	1	0.999932	0.999713	1	1	0.999921	1	0.999985	1	0.999837	0.999952
Cheboksary			56.1441	47.2468		1	1	1	1	1	1	1	1	1	1	1	1	1	1	1	1	1	1	1	1	1	1	1	1	1	1	1	1	1	1	1	1	1	1	1	1	1	1	1	1	1	1	1	1
Gorbatov			56.1311	43.0622		1	1	1	1	1	1	1	1	1	1	1	1	1	1	1	1	1	1	1	1	1	1	0.999999	1	1	1	1	1	1	1	1	0.999998	0.999999	1	1	1	0.999999	0.999999	1	1	1	0.999999	1	1
Vladimir			56.1303	40.4101		1	1	1	1	1	1	1	1	1	1	1	1	1	1	1	0.999999	1	1	0.999998	0.999999	1	0.999592	0.99999	1	0.999997	1	0.999692	1	0.999985	1	1	1	0.997691	1	0.999576	0.999954	1	0.997949	0.999504	1	0.999095	0.998999	0.999742	0.999522
Nevel			56.036	29.9291		1	1	1	1	1	1	1	1	1	1	1	1	1	1	1	1	1	1	1	1	1	1	1	1	1	1	1	1	1	1	1	1	1	1	1	1	1	1	1	1	1	1	1	1
Pushkino			56.0101	37.8355		1	1	1	1	1	1	1	1	1	1	1	1	1	1	1	1	1	0.999995	0.999401	0.999682	1	0.997439	1	1	0.996925	1	0.969652	1	0.984964	1	1	1	0.999999	1	0.34414	0.929277	1	0.999673	0.515643	1	0.858992	0.997493	0.747666	0.882085
Zelenograd			55.9914	37.1946		1	1	1	1	1	1	1	1	1	1	1	1	1	1	1	1	1	0.99998	0.999052	0.999203	1	0.999354	1	1	0.987813	1	0.992342	1	0.940414	0.999999	1	1	1	1	0.895421	0.556467	1	0.999948	0.87778	1	0.964419	0.999368	0.840546	0.952915
Pavlovo			55.9649	43.0658		1	1	1	1	1	1	1	1	1	1	1	1	1	1	1	1	1	1	1	1	1	1	0.999999	1	1	1	1	1	1	1	1	0.999999	0.999999	1	1	1	0.999998	0.999999	1	1	1	0.999999	1	1
Petushki			55.9336	39.4557		1	1	1	1	1	1	1	1	1	1	1	1	1	1	1	1	1	1	0.999985	0.999995	1	0.997439	0.999999	1	0.999951	1	0.996942	1	0.999847	1	1	1	0.999853	1	0.993341	0.999282	1	0.967792	0.992218	1	0.985792	0.975124	0.995946	0.992492
Korolev			55.9137	37.8443		1	1	1	1	1	1	1	1	1	1	1	1	1	1	1	1	1	0.999997	0.999621	0.999799	1	0.998382	1	1	0.996925	1	0.980823	1	0.984964	1	1	1	0.999999	1	0.585552	0.929277	1	0.999673	0.23351	1	0.776857	0.996033	0.600683	0.8134
Kazan			55.8135	49.1606		1	1	1	1	1	1	1	1	1	1	1	1	1	1	1	1	1	1	1	1	1	1	1	1	1	1	1	1	1	1	1	1	1	1	1	1	1	1	1	1	1	1	1	1
Staraya Kupavna			55.8124	38.1756		1	1	1	1	1	1	1	1	1	1	1	1	1	1	1	1	1	0.999999	0.999849	0.99992	1	0.997439	1	1	0.999224	1	0.987882	1	0.996206	1	1	1	0.999996	1	0.834504	0.971759	1	0.999181	0.693928	1	0.441188	0.990067	0.840546	0.704708
Orekhovo-Zuyevo			55.8082	38.9955		1	1	1	1	1	1	1	1	1	1	1	1	1	1	1	1	1	1	0.999962	0.999987	1	0.997439	1	1	0.999876	1	0.995161	1	0.999395	1	1	1	0.999977	1	0.983324	0.997154	1	0.991873	0.96916	1	0.943693	0.901416	0.983933	0.970246
Moscow			55.757	37.615		1	1	1	1	1	1	1	1	1	1	1	1	1	1	1	1	1	0.999997	0.999761	0.999873	1	0.999354	1	1	0.996925	1	0.992342	1	0.984964	1	1	1	0.999999	1	0.834504	0.929277	1	0.999869	0.693928	1	0.910895	0.998416	0	0.704708
Lyubertsy			55.6797	37.8909		1	1	1	1	1	1	1	1	1	1	1	1	1	1	1	1	1	0.999999	0.999904	0.99992	1	0.998978	1	1	0.998772	1	0.992342	1	0.993996	1	1	1	0.999999	1	0.895421	0.971759	1	0.999673	0.806588	1	0.776857	0.996033	0.600683	0.260507
Odintsovo			55.6554	37.2893		1	1	1	1	1	1	1	1	1	1	1	1	1	1	1	1	1	0.999997	0.999849	0.999873	1	0.999742	1	1	0.996925	1	0.996942	1	0.984964	1	1	1	1	1	0.933915	0.929277	1	0.999948	0.922767	1	0.964419	0.999368	0.600683	0.882085
Gus-Khrustalnyj			55.6035	40.6569		1	1	1	1	1	1	1	1	1	1	1	1	1	1	1	1	1	1	1	1	1	0.999935	0.999997	1	0.999999	1	0.999951	1	0.999996	1	1	1	0.999853	1	0.999831	0.999982	1	0.999181	0.999802	1	0.999639	0.999368	0.999837	0.999698
Murom			55.5778	42.0531		1	1	1	1	1	1	1	1	1	1	1	1	1	1	1	1	1	1	1	1	1	0.999998	0.999998	1	1	1	0.999999	1	1	1	1	1	0.999991	1	0.999997	1	1	0.999987	0.999997	1	0.999991	0.999984	0.999997	0.999995
Kurovskoye			55.5732	38.8806		1	1	1	1	1	1	1	1	1	1	1	1	1	1	1	1	1	1	0.999985	0.999992	1	0.998978	1	1	0.999922	1	0.996942	1	0.999618	1	1	1	0.999985	1	0.983324	0.998202	1	0.996755	0.980512	1	0.943693	0.975124	0.974574	0.952915
Novopolotsk			55.5376	28.6368		1	1	1	1	1	1	1	1	1	1	1	1	1	1	1	1	1	1	1	1	1	1	1	1	1	1	1	1	1	1	1	1	1	1	1	1	1	1	1	1	1	1	1	1
Mozhaysk			55.5087	36.0149		1	1	1	1	1	1	1	1	1	1	1	1	1	1	1	1	1	0.999995	0.999976	0.999949	1	0.99999	1	1	0.998772	1	0.999877	0.999999	0.997603	0.999996	1	1	1	1	0.99832	0.992874	1	0.999999	0.996892	1	0.999095	0.999984	0.989847	0.997002
Podolsk			55.4314	37.5408		1	1	1	1	1	1	1	1	1	1	1	1	1	1	1	1	1	0.999999	0.999962	0.999968	1	0.999837	1	1	0.999224	1	0.998068	1	0.996206	1	1	1	1	1	0.973611	0.982154	1	0.999917	0.951196	1	0.964419	0.998999	0.840546	0.882085
Arzamas			55.405	43.8319		1	1	1	1	1	1	1	1	1	1	1	1	1	1	1	1	1	1	1	1	1	1	1	1	1	1	1	1	1	1	1	1	1	1	1	1	1	1	1	1	1	1	1	1
Naro-Fominsk			55.3889	36.7283		1	1	1	1	1	1	1	1	1	1	1	1	1	1	1	1	1	0.999998	0.999962	0.999968	1	0.999974	1	1	0.999224	1	0.999692	1	0.996206	0.999999	1	1	1	1	0.993341	0.982154	1	0.999992	0.987685	1	0.994326	0.999899	0.959764	0.981198
Voskresensk			55.3137	38.6884		1	1	1	1	1	1	1	1	1	1	1	1	1	1	1	1	1	1	0.999994	0.999997	1	0.999742	1	1	0.999951	1	0.999228	1	0.999618	1	1	1	0.999996	1	0.989462	0.998202	1	0.999181	0.987685	1	0.964419	0.993723	0.974574	0.952915
Vyazma			55.2061	34.3057		1	1	1	1	1	1	1	1	1	1	1	1	1	1	1	1	1	1	1	0.999999	1	1	1	1	0.999988	1	0.999999	0.999998	0.999976	0.999994	1	1	1	1	0.999989	0.999954	1	1	0.999987	1	0.999994	1	0.999959	0.999981
Vitebsk			55.1878	30.1856		1	1	1	1	1	1	1	1	1	1	1	1	1	1	1	1	1	1	1	1	1	1	1	1	1	1	1	1	1	1	1	1	1	1	1	1	1	1	1	1	1	1	1	1
Chekhov			55.1523	37.446		1	1	1	1	1	1	1	1	1	1	1	1	1	1	1	1	1	1	0.99999	0.999992	1	0.999959	1	1	0.999804	1	0.999692	1	0.999043	1	1	1	1	1	0.993341	0.992874	1	0.999967	0.987685	1	0.991022	0.9996	0.959764	0.970246
Obninsk			55.1127	36.6069		1	1	1	1	1	1	1	1	1	1	1	1	1	1	1	1	1	1	0.999994	0.999992	1	0.99999	1	1	0.999804	1	0.999877	1	0.999043	1	1	1	1	1	0.99832	0.995497	1	0.999997	0.996892	1	0.998568	0.99996	0.989847	0.992492
Kolomna			55.0832	38.7904		1	1	1	1	1	1	1	1	1	1	1	1	1	1	1	1	1	1	0.999998	0.999999	1	0.999935	1	1	0.99998	1	0.999692	1	0.999904	1	1	1	0.999998	1	0.997341	0.999282	1	0.999673	0.995082	1	0.991022	0.997493	0.993584	0.988119
Yartsevo			55.0789	32.6794		1	1	1	1	1	1	1	1	1	1	1	1	1	1	1	1	1	1	1	1	1	1	1	1	1	1	1	1	1	1	1	1	1	1	1	1	1	1	1	1	1	1	1	1
Serpukhov			54.9234	37.4145		1	1	1	1	1	1	1	1	1	1	1	1	1	1	1	1	1	1	0.999996	0.999997	1	0.999984	1	1	0.999922	1	0.999877	1	0.999618	1	1	1	1	1	0.997341	0.998202	1	0.999987	0.995082	1	0.996415	0.99984	0.983933	0.988119
Stupino			54.8853	38.1001		1	1	1	1	1	1	1	1	1	1	1	1	1	1	1	1	1	1	0.999998	0.999999	1	0.999974	1	1	0.999969	1	0.999877	1	0.999847	1	1	1	1	1	0.99832	0.999282	1	0.999948	0.996892	1	0.994326	0.9996	0.989847	0.988119
Smolensk			54.7123	32.1054		1	1	1	1	1	1	1	1	1	1	1	1	1	1	1	1	1	1	1	1	1	1	1	1	1	1	1	1	1	1	1	1	1	1	1	1	1	1	1	1	1	1	1	1
Ryazan			54.6149	39.701		1	1	1	1	1	1	1	1	1	1	1	1	1	1	1	1	1	1	1	1	1	0.999996	1	1	0.999999	1	0.999988	1	0.999998	1	1	1	0.999999	1	0.999893	0.999982	1	0.999967	0.999875	1	0.999639	0.99984	0.999742	0.999698
Uzunovo			54.5428	38.6159		1	1	1	1	1	1	1	1	1	1	1	1	1	1	1	1	1	1	1	1	1	0.999996	1	1	0.999997	1	0.99998	1	0.999985	1	1	1	1	1	0.999732	0.999886	1	0.999979	0.999504	1	0.999095	0.99984	0.998977	0.998105
Kaluga			54.5156	36.3259		1	1	1	1	1	1	1	1	1	1	1	1	1	1	1	1	1	1	1	1	1	1	1	1	0.999988	1	0.999995	1	0.999961	1	1	1	1	1	0.999893	0.999819	1	1	0.999802	1	0.999909	0.999996	0.999354	0.999522
Aleksin			54.5092	37.0234		1	1	1	1	1	1	1	1	1	1	1	1	1	1	1	1	1	1	1	1	1	0.999999	1	1	0.999988	1	0.999988	1	0.999961	1	1	1	1	1	0.999732	0.999819	1	0.999999	0.999504	1	0.999639	0.999984	0.998381	0.998803
Orsha			54.5079	30.4168		1	1	1	1	1	1	1	1	1	1	1	1	1	1	1	1	1	1	1	1	1	1	1	1	1	1	1	1	1	1	1	1	1	1	1	1	1	1	1	1	1	1	1	1
Sasovo			54.345	41.9189		1	1	1	1	1	1	1	1	1	1	1	1	1	1	1	1	1	1	1	1	1	1	1	1	1	1	1	1	1	1	1	1	1	1	1	1	1	0.999999	0.999999	1	0.999999	0.999999	1	0.999999
Ulyanovsk			54.3063	48.2633		1	1	1	1	1	1	1	1	1	1	1	1	1	1	1	1	1	1	1	1	1	1	1	1	1	1	1	1	1	1	1	1	1	1	1	1	1	1	1	1	1	1	1	1
Borisov			54.2212	28.5051		1	1	1	1	1	1	1	1	1	1	1	1	1	1	1	1	1	1	1	1	1	1	1	1	1	1	1	1	1	1	1	1	1	1	1	1	1	1	1	1	1	1	1	1
Tula			54.1941	37.6188		1	1	1	1	1	1	1	1	1	1	1	1	1	1	1	1	1	1	1	1	1	0.999999	1	1	0.999998	1	0.999997	1	0.999994	1	1	1	1	1	0.999932	0.999954	1	0.999999	0.999875	1	0.999856	0.99999	0.999591	0.999698
Saransk			54.1887	45.1846		1	1	1	1	1	1	1	1	1	1	1	1	1	1	1	1	1	1	1	1	1	1	1	1	1	1	1	1	1	1	1	1	1	1	1	1	1	1	1	1	1	1	1	1
Sukhinichi			54.1312	35.2755		1	1	1	1	1	1	1	1	1	1	1	1	1	1	1	1	1	1	1	1	1	1	1	1	0.999999	1	1	1	0.999998	1	1	1	1	1	0.999996	0.999993	1	1	0.999995	1	0.999996	1	0.999974	0.999988
Mstislavl			54.0227	31.7247		1	1	1	1	1	1	1	1	1	1	1	1	1	1	1	1	1	1	1	1	1	1	1	1	1	1	1	1	1	1	1	1	1	1	1	1	1	1	1	1	1	1	1	1
Novomoskovsk			54.0054	38.3096		1	1	1	1	1	1	1	1	1	1	1	1	1	1	1	1	1	1	1	1	1	1	1	1	1	1	0.999999	1	0.999998	1	1	1	1	1	0.999973	0.999988	1	0.999999	0.99995	1	0.999942	0.999994	0.999897	0.999879
Shchekino			54.0031	37.5167		1	1	1	1	1	1	1	1	1	1	1	1	1	1	1	1	1	1	1	1	1	1	1	1	0.999999	1	0.999999	1	0.999998	1	1	1	1	1	0.999973	0.999982	1	1	0.99995	1	0.999964	0.999996	0.999897	0.999879
Roslavl			53.9497	32.856		1	1	1	1	1	1	1	1	1	1	1	1	1	1	1	1	1	1	1	1	1	1	1	1	1	1	1	1	1	1	1	1	1	1	1	1	1	1	1	1	1	1	1	1
Minsk			53.9035	27.5684		1	1	1	1	1	1	1	1	1	1	1	1	1	1	1	1	1	1	1	1	1	1	1	1	1	1	1	1	1	1	1	1	1	1	1	1	1	1	1	1	1	1	1	1
Mogilev			53.8952	30.3168		1	1	1	1	1	1	1	1	1	1	1	1	1	1	1	1	1	1	1	1	1	1	1	1	1	1	1	1	1	1	1	1	1	1	1	1	1	1	1	1	1	1	1	1
Skopin			53.8277	39.5564		1	1	1	1	1	1	1	1	1	1	1	1	1	1	1	1	1	1	1	1	1	1	1	1	1	1	1	1	1	1	1	1	1	1	0.999997	0.999999	1	0.999999	0.999995	1	0.999991	0.999996	0.99999	0.999981
Ryazhsk			53.7208	40.0891		1	1	1	1	1	1	1	1	1	1	1	1	1	1	1	1	1	1	1	1	1	1	1	1	1	1	1	1	1	1	1	1	1	1	0.999999	1	1	1	0.999998	1	0.999996	0.999998	0.999997	0.999995
Plavsk			53.6799	37.251		1	1	1	1	1	1	1	1	1	1	1	1	1	1	1	1	1	1	1	1	1	1	1	1	1	1	1	1	0.999999	1	1	1	1	1	0.999996	0.999997	1	1	0.999992	1	0.999991	0.999999	0.999974	0.999981
Grodno			53.6796	23.8295		1	1	1	1	1	1	1	1	1	1	1	1	1	1	1	1	1	1	1	1	1	1	1	1	1	1	1	1	1	1	1	1	1	1	1	1	1	1	1	1	1	1	1	1
Vernadovka			53.3104	42.3806		1	1	1	1	1	1	1	1	1	1	1	1	1	1	1	1	1	1	1	1	1	1	1	1	1	1	1	1	1	1	1	1	1	1	1	1	1	1	1	1	1	1	1	1
Bryansk			53.2341	34.3569		1	1	1	1	1	1	1	1	1	1	1	1	1	1	1	1	1	1	1	1	1	1	1	1	1	1	1	1	1	1	1	1	1	1	1	1	1	1	1	1	1	1	1	1
Penza			53.2074	45.0064		1	1	1	1	1	1	1	1	1	1	1	1	1	1	1	1	1	1	1	1	1	1	1	1	1	1	1	1	1	1	1	1	1	1	1	1	1	1	1	1	1	1	1	1
Sizran			53.1581	48.4482		1	1	1	1	1	1	1	1	1	1	1	1	1	1	1	1	1	1	1	1	1	1	1	1	1	1	1	1	1	1	1	1	1	1	1	1	1	1	1	1	1	1	1	1
Baranavichy			53.1376	26.0187		1	1	1	1	1	1	1	1	1	1	1	1	1	1	1	1	1	1	1	1	1	1	1	1	1	1	1	1	1	1	1	1	1	1	1	1	1	1	1	1	1	1	1	1
Bobruisk			53.1359	29.2124		1	1	1	1	1	1	1	1	1	1	1	1	1	1	1	1	1	1	1	1	1	1	1	1	1	1	1	1	1	1	1	1	1	1	1	1	1	1	1	1	1	1	1	1
Orel			52.9663	36.0552		1	1	1	1	1	1	1	1	1	1	1	1	1	1	1	1	1	1	1	1	1	1	1	1	1	1	1	1	1	1	1	1	1	1	1	1	1	1	1	1	1	1	1	1
Michurinsk			52.8967	40.4975		1	1	1	1	1	1	1	1	1	1	1	1	1	1	1	1	1	1	1	1	1	1	1	1	1	1	1	1	1	1	1	1	1	1	1	1	1	1	1	1	1	1	1	1
Klintsy			52.7554	32.2429		1	1	1	1	1	1	1	1	1	1	1	1	1	1	1	1	1	1	1	1	1	1	1	1	1	1	1	1	1	1	1	1	1	1	1	1	1	1	1	1	1	1	1	1
Tambov			52.7209	41.4489		1	1	1	1	1	1	1	1	1	1	1	1	1	1	1	1	1	1	1	1	1	1	1	1	1	1	1	1	1	1	1	1	1	1	1	1	1	1	1	1	1	1	1	1
Lipetsk			52.6362	39.5812		1	1	1	1	1	1	1	1	1	1	1	1	1	1	1	1	1	1	1	1	1	1	1	1	1	1	1	1	1	1	1	1	1	1	1	1	1	1	1	1	1	1	1	1
Elets			52.6187	38.5032		1	1	1	1	1	1	1	1	1	1	1	1	1	1	1	1	1	1	1	1	1	1	1	1	1	1	1	1	1	1	1	1	1	1	1	1	1	1	1	1	1	1	1	1
Gryazi			52.4924	39.9333		1	1	1	1	1	1	1	1	1	1	1	1	1	1	1	1	1	1	1	1	1	1	1	1	1	1	1	1	1	1	1	1	1	1	1	1	1	1	1	1	1	1	1	1
Gomel			52.4309	30.9994		1	1	1	1	1	1	1	1	1	1	1	1	1	1	1	1	1	1	1	1	1	1	1	1	1	1	1	1	1	1	1	1	1	1	1	1	1	1	1	1	1	1	1	1
Livny			52.4264	37.6046		1	1	1	1	1	1	1	1	1	1	1	1	1	1	1	1	1	1	1	1	1	1	1	1	1	1	1	1	1	1	1	1	1	1	1	1	1	1	1	1	1	1	1	1
Rtishchevo			52.2535	43.8298		1	1	1	1	1	1	1	1	1	1	1	1	1	1	1	1	1	1	1	1	1	1	1	1	1	1	1	1	1	1	1	1	1	1	1	1	1	1	1	1	1	1	1	1
Pinsk			52.1191	26.0787		1	1	1	1	1	1	1	1	1	1	1	1	1	1	1	1	1	1	1	1	1	1	1	1	1	1	1	1	1	1	1	1	1	1	1	1	1	1	1	1	1	1	1	1
Brest			52.0928	23.7192		1	1	1	1	1	1	1	1	1	1	1	1	1	1	1	1	1	1	1	1	1	1	1	1	1	1	1	1	1	1	1	1	1	1	1	1	1	1	1	1	1	1	1	1
Druzhba			52.0543	33.9425		1	1	1	1	1	1	1	1	1	1	1	1	1	1	1	1	1	1	1	1	1	1	1	1	1	1	1	1	1	1	1	1	1	1	1	1	1	1	1	1	1	1	1	1
Kastornoe			51.8269	38.1246		1	1	1	1	1	1	1	1	1	1	1	1	1	1	1	1	1	1	1	1	1	1	1	1	1	1	1	1	1	1	1	1	1	1	1	1	1	1	1	1	1	1	1	1
Kursk			51.7313	36.1928		1	1	1	1	1	1	1	1	1	1	1	1	1	1	1	1	1	1	1	1	1	1	1	1	1	1	1	1	1	1	1	1	1	1	1	1	1	1	1	1	1	1	1	1
Voronezh			51.6678	39.2069		1	1	1	1	1	1	1	1	1	1	1	1	1	1	1	1	1	1	1	1	1	1	1	1	1	1	1	1	1	1	1	1	1	1	1	1	1	1	1	1	1	1	1	1
Balashov			51.5527	43.1266		1	1	1	1	1	1	1	1	1	1	1	1	1	1	1	1	1	1	1	1	1	1	1	1	1	1	1	1	1	1	1	1	1	1	1	1	1	1	1	1	1	1	1	1
Saratov			51.5473	46.0161		1	1	1	1	1	1	1	1	1	1	1	1	1	1	1	1	1	1	1	1	1	1	1	1	1	1	1	1	1	1	1	1	1	1	1	1	1	1	1	1	1	1	1	1
Chernigov			51.5048	31.2799		1	1	1	1	1	1	1	1	1	1	1	1	1	1	1	1	1	1	1	1	1	1	1	1	1	1	1	1	1	1	1	1	1	1	1	1	1	1	1	1	1	1	1	1
Borisoglebsk			51.3696	42.0993		1	1	1	1	1	1	1	1	1	1	1	1	1	1	1	1	1	1	1	1	1	1	1	1	1	1	1	1	1	1	1	1	1	1	1	1	1	1	1	1	1	1	1	1
Stary Oskol			51.3017	37.8432		1	1	1	1	1	1	1	1	1	1	1	1	1	1	1	1	1	1	1	1	1	1	1	1	1	1	1	1	1	1	1	1	1	1	1	1	1	1	1	1	1	1	1	1
Konotop			51.2426	33.1923		1	1	1	1	1	1	1	1	1	1	1	1	1	1	1	1	1	1	1	1	1	1	1	1	1	1	1	1	1	1	1	1	1	1	1	1	1	1	1	1	1	1	1	1
Talovaya			51.1259	40.7373		1	1	1	1	1	1	1	1	1	1	1	1	1	1	1	1	1	1	1	1	1	1	1	1	1	1	1	1	1	1	1	1	1	1	1	1	1	1	1	1	1	1	1	1
Liski			50.9874	39.5257		1	1	1	1	1	1	1	1	1	1	1	1	1	1	1	1	1	1	1	1	1	1	1	1	1	1	1	1	1	1	1	1	1	1	1	1	1	1	1	1	1	1	1	1
Sumy			50.9	34.8151		1	1	1	1	1	1	1	1	1	1	1	1	1	1	1	1	1	1	1	1	1	1	1	1	1	1	1	1	1	1	1	1	1	1	1	1	1	1	1	1	1	1	1	1
Lutsk			50.7465	25.3342		1	1	1	1	1	1	1	1	1	1	1	1	1	1	1	1	1	1	1	1	1	1	1	1	1	1	1	1	1	1	1	1	1	1	1	1	1	1	1	1	1	1	1	1
Rovno			50.6165	26.2498		1	1	1	1	1	1	1	1	1	1	1	1	1	1	1	1	1	1	1	1	1	1	1	1	1	1	1	1	1	1	1	1	1	1	1	1	1	1	1	1	1	1	1	1
Belgorod			50.5961	36.5885		1	1	1	1	1	1	1	1	1	1	1	1	1	1	1	1	1	1	1	1	1	1	1	1	1	1	1	1	1	1	1	1	1	1	1	1	1	1	1	1	1	1	1	1
Kiev			50.4577	30.5382		1	1	1	1	1	1	1	1	1	1	1	1	1	1	1	1	1	1	1	1	1	1	1	1	1	1	1	1	1	1	1	1	1	1	1	1	1	1	1	1	1	1	1	1
Zhitomir			50.2685	28.6718		1	1	1	1	1	1	1	1	1	1	1	1	1	1	1	1	1	1	1	1	1	1	1	1	1	1	1	1	1	1	1	1	1	1	1	1	1	1	1	1	1	1	1	1
Petrov Val			50.1387	45.1983		1	1	1	1	1	1	1	1	1	1	1	1	1	1	1	1	1	1	1	1	1	1	1	1	1	1	1	1	1	1	1	1	1	1	1	1	1	1	1	1	1	1	1	1
Mikhailovka			50.0632	43.2341		1	1	1	1	1	1	1	1	1	1	1	1	1	1	1	1	1	1	1	1	1	1	1	1	1	1	1	1	1	1	1	1	1	1	1	1	1	1	1	1	1	1	1	1
Kharkiv			49.9943	36.2552		1	1	1	1	1	1	1	1	1	1	1	1	1	1	1	1	1	1	1	1	1	1	1	1	1	1	1	1	1	1	1	1	1	1	1	1	1	1	1	1	1	1	1	1
Lviv			49.8359	24.0201		1	1	1	1	1	1	1	1	1	1	1	1	1	1	1	1	1	1	1	1	1	1	1	1	1	1	1	1	1	1	1	1	1	1	1	1	1	1	1	1	1	1	1	1
Belaya Tserkov			49.8026	30.1319		1	1	1	1	1	1	1	1	1	1	1	1	1	1	1	1	1	1	1	1	1	1	1	1	1	1	1	1	1	1	1	1	1	1	1	1	1	1	1	1	1	1	1	1
Poltava			49.5983	34.5356		1	1	1	1	1	1	1	1	1	1	1	1	1	1	1	1	1	1	1	1	1	1	1	1	1	1	1	1	1	1	1	1	1	1	1	1	1	1	1	1	1	1	1	1
Ternopil			49.5534	25.5986		1	1	1	1	1	1	1	1	1	1	1	1	1	1	1	1	1	1	1	1	1	1	1	1	1	1	1	1	1	1	1	1	1	1	1	1	1	1	1	1	1	1	1	1
Cherkassy			49.4305	32.0602		1	1	1	1	1	1	1	1	1	1	1	1	1	1	1	1	1	1	1	1	1	1	1	1	1	1	1	1	1	1	1	1	1	1	1	1	1	1	1	1	1	1	1	1
Khmelnytskyi			49.4199	26.9914		1	1	1	1	1	1	1	1	1	1	1	1	1	1	1	1	1	1	1	1	1	1	1	1	1	1	1	1	1	1	1	1	1	1	1	1	1	1	1	1	1	1	1	1
Vinnitsa			49.2313	28.4737		1	1	1	1	1	1	1	1	1	1	1	1	1	1	1	1	1	1	1	1	1	1	1	1	1	1	1	1	1	1	1	1	1	1	1	1	1	1	1	1	1	1	1	1
Kremenchuk			49.0864	33.434		1	1	1	1	1	1	1	1	1	1	1	1	1	1	1	1	1	1	1	1	1	1	1	1	1	1	1	1	1	1	1	1	1	1	1	1	1	1	1	1	1	1	1	1
Millerovo			48.9216	40.3949		1	1	1	1	1	1	1	1	1	1	1	1	1	1	1	1	1	1	1	1	1	1	1	1	1	1	1	1	1	1	1	1	1	1	1	1	1	1	1	1	1	1	1	1
Ivano-Frankivsk			48.9209	24.7098		1	1	1	1	1	1	1	1	1	1	1	1	1	1	1	1	1	1	1	1	1	1	1	1	1	1	1	1	1	1	1	1	1	1	1	1	1	1	1	1	1	1	1	1
Kramatorsk			48.7336	37.5823		1	1	1	1	1	1	1	1	1	1	1	1	1	1	1	1	1	1	1	1	1	1	1	1	1	1	1	1	1	1	1	1	1	1	1	1	1	1	1	1	1	1	1	1
Volgograd			48.7039	44.4524		1	1	1	1	1	1	1	1	1	1	1	1	1	1	1	1	1	1	1	1	1	1	1	1	1	1	1	1	1	1	1	1	1	1	1	1	1	1	1	1	1	1	1	1
Kamianets-Podilskyi			48.6829	26.5813		1	1	1	1	1	1	1	1	1	1	1	1	1	1	1	1	1	1	1	1	1	1	1	1	1	1	1	1	1	1	1	1	1	1	1	1	1	1	1	1	1	1	1	1
Uzhhorod			48.6227	22.2937		1	1	1	1	1	1	1	1	1	1	1	1	1	1	1	1	1	1	1	1	1	1	1	1	1	1	1	1	1	1	1	1	1	1	1	1	1	1	1	1	1	1	1	1
Lugansk			48.5765	39.3372		1	1	1	1	1	1	1	1	1	1	1	1	1	1	1	1	1	1	1	1	1	1	1	1	1	1	1	1	1	1	1	1	1	1	1	1	1	1	1	1	1	1	1	1
Kamyanske			48.5112	34.5929		1	1	1	1	1	1	1	1	1	1	1	1	1	1	1	1	1	1	1	1	1	1	1	1	1	1	1	1	1	1	1	1	1	1	1	1	1	1	1	1	1	1	1	1
Kropivnitskij			48.5108	32.244		1	1	1	1	1	1	1	1	1	1	1	1	1	1	1	1	1	1	1	1	1	1	1	1	1	1	1	1	1	1	1	1	1	1	1	1	1	1	1	1	1	1	1	1
Dnepropetrovsk			48.4844	35.0395		1	1	1	1	1	1	1	1	1	1	1	1	1	1	1	1	1	1	1	1	1	1	1	1	1	1	1	1	1	1	1	1	1	1	1	1	1	1	1	1	1	1	1	1
Morozovsk			48.3514	41.8225		1	1	1	1	1	1	1	1	1	1	1	1	1	1	1	1	1	1	1	1	1	1	1	1	1	1	1	1	1	1	1	1	1	1	1	1	1	1	1	1	1	1	1	1
Gorlovka			48.3227	38.0803		1	1	1	1	1	1	1	1	1	1	1	1	1	1	1	1	1	1	1	1	1	1	1	1	1	1	1	1	1	1	1	1	1	1	1	1	1	1	1	1	1	1	1	1
Chernivtsi			48.293	25.9377		1	1	1	1	1	1	1	1	1	1	1	1	1	1	1	1	1	1	1	1	1	1	1	1	1	1	1	1	1	1	1	1	1	1	1	1	1	1	1	1	1	1	1	1
Donetsk			48.0091	37.8292		1	1	1	1	1	1	1	1	1	1	1	1	1	1	1	1	1	1	1	1	1	1	1	1	1	1	1	1	1	1	1	1	1	1	1	1	1	1	1	1	1	1	1	1
Krivoy Rog			47.9126	33.4008		1	1	1	1	1	1	1	1	1	1	1	1	1	1	1	1	1	1	1	1	1	1	1	1	1	1	1	1	1	1	1	1	1	1	1	1	1	1	1	1	1	1	1	1
Zaporozhye			47.842	35.1578		1	1	1	1	1	1	1	1	1	1	1	1	1	1	1	1	1	1	1	1	1	1	1	1	1	1	1	1	1	1	1	1	1	1	1	1	1	1	1	1	1	1	1	1
Kotovsk			47.7474	29.5407		1	1	1	1	1	1	1	1	1	1	1	1	1	1	1	1	1	1	1	1	1	1	1	1	1	1	1	1	1	1	1	1	1	1	1	1	1	1	1	1	1	1	1	1
Shakhty			47.7092	40.2186		1	1	1	1	1	1	1	1	1	1	1	1	1	1	1	1	1	1	1	1	1	1	1	1	1	1	1	1	1	1	1	1	1	1	1	1	1	1	1	1	1	1	1	1
Rostov-na-Donu			47.2265	39.718		1	1	1	1	1	1	1	1	1	1	1	1	1	1	1	1	1	1	1	1	1	1	1	1	1	1	1	1	1	1	1	1	1	1	1	1	1	1	1	1	1	1	1	1
Mariupol			47.1189	37.5531		1	1	1	1	1	1	1	1	1	1	1	1	1	1	1	1	1	1	1	1	1	1	1	1	1	1	1	1	1	1	1	1	1	1	1	1	1	1	1	1	1	1	1	1
Mykolaiv			46.966	32.0282		1	1	1	1	1	1	1	1	1	1	1	1	1	1	1	1	1	1	1	1	1	1	1	1	1	1	1	1	1	1	1	1	1	1	1	1	1	1	1	1	1	1	1	1
Melitopol			46.8493	35.3604		1	1	1	1	1	1	1	1	1	1	1	1	1	1	1	1	1	1	1	1	1	1	1	1	1	1	1	1	1	1	1	1	1	1	1	1	1	1	1	1	1	1	1	1
Berdyansk			46.7694	36.8074		1	1	1	1	1	1	1	1	1	1	1	1	1	1	1	1	1	1	1	1	1	1	1	1	1	1	1	1	1	1	1	1	1	1	1	1	1	1	1	1	1	1	1	1
Kherson			46.6559	32.6178		1	1	1	1	1	1	1	1	1	1	1	1	1	1	1	1	1	1	1	1	1	1	1	1	1	1	1	1	1	1	1	1	1	1	1	1	1	1	1	1	1	1	1	1
Odessa			46.4634	30.7052		1	1	1	1	1	1	1	1	1	1	1	1	1	1	1	1	1	1	1	1	1	1	1	1	1	1	1	1	1	1	1	1	1	1	1	1	1	1	1	1	1	1	1	1
Elista			46.3826	44.2258		1	1	1	1	1	1	1	1	1	1	1	1	1	1	1	1	1	1	1	1	1	1	1	1	1	1	1	1	1	1	1	1	1	1	1	1	1	1	1	1	1	1	1	1
Astrakhan			46.3707	47.9879		1	1	1	1	1	1	1	1	1	1	1	1	1	1	1	1	1	1	1	1	1	1	1	1	1	1	1	1	1	1	1	1	1	1	1	1	1	1	1	1	1	1	1	1
Kerch			45.3562	36.4492		1	1	1	1	1	1	1	1	1	1	1	1	1	1	1	1	1	1	1	1	1	1	1	1	1	1	1	1	1	1	1	1	1	1	1	1	1	1	1	1	1	1	1	1
Evpatoria			45.2081	33.3602		1	1	1	1	1	1	1	1	1	1	1	1	1	1	1	1	1	1	1	1	1	1	1	1	1	1	1	1	1	1	1	1	1	1	1	1	1	1	1	1	1	1	1	1
Krasnodar			45.1058	38.9963		1	1	1	1	1	1	1	1	1	1	1	1	1	1	1	1	1	1	1	1	1	1	1	1	1	1	1	1	1	1	1	1	1	1	1	1	1	1	1	1	1	1	1	1
Stavropol			45.0591	41.9297		1	1	1	1	1	1	1	1	1	1	1	1	1	1	1	1	1	1	1	1	1	1	1	1	1	1	1	1	1	1	1	1	1	1	1	1	1	1	1	1	1	1	1	1
Simferopol			44.9595	34.1011		1	1	1	1	1	1	1	1	1	1	1	1	1	1	1	1	1	1	1	1	1	1	1	1	1	1	1	1	1	1	1	1	1	1	1	1	1	1	1	1	1	1	1	1
Sevastopol			44.5818	33.6263		1	1	1	1	1	1	1	1	1	1	1	1	1	1	1	1	1	1	1	1	1	1	1	1	1	1	1	1	1	1	1	1	1	1	1	1	1	1	1	1	1	1	1	1
Sochi			43.4415	39.9262		1	1	1	1	1	1	1	1	1	1	1	1	1	1	1	1	1	1	1	1	1	1	1	1	1	1	1	1	1	1	1	1	1	1	1	1	1	1	1	1	1	1	1	1
Tallin			59.4413	24.7396		1	1	1	1	1	1	1	1	1	1	1	1	1	1	1	1	1	1	1	1	1	1	1	1	1	1	1	1	1	1	1	1	1	1	1	1	1	1	1	1	1	1	1	1
Tartu			58.36	26.7271		1	1	1	1	1	1	1	1	1	1	1	1	1	1	1	1	1	1	1	1	1	1	1	1	1	1	1	1	1	1	1	1	1	1	1	1	1	1	1	1	1	1	1	1
Narva			59.3569	28.1149		1	1	1	1	1	1	1	1	1	1	1	1	1	1	1	1	1	1	1	1	1	1	1	1	1	1	1	1	1	1	1	1	1	1	1	1	1	1	1	1	1	1	1	1
Riga			56.968	24.101		1	1	1	1	1	1	1	1	1	1	1	1	1	1	1	1	1	1	1	1	1	1	1	1	1	1	1	1	1	1	1	1	1	1	1	1	1	1	1	1	1	1	1	1
Daugavpils			55.8837	26.5444		1	1	1	1	1	1	1	1	1	1	1	1	1	1	1	1	1	1	1	1	1	1	1	1	1	1	1	1	1	1	1	1	1	1	1	1	1	1	1	1	1	1	1	1
Liepaja			56.5295	21.0042		1	1	1	1	1	1	1	1	1	1	1	1	1	1	1	1	1	1	1	1	1	1	1	1	1	1	1	1	1	1	1	1	1	1	1	1	1	1	1	1	1	1	1	1
Vilnius			54.6854	25.2625		1	1	1	1	1	1	1	1	1	1	1	1	1	1	1	1	1	1	1	1	1	1	1	1	1	1	1	1	1	1	1	1	1	1	1	1	1	1	1	1	1	1	1	1
Kaunas			54.8966	23.9437		1	1	1	1	1	1	1	1	1	1	1	1	1	1	1	1	1	1	1	1	1	1	1	1	1	1	1	1	1	1	1	1	1	1	1	1	1	1	1	1	1	1	1	1
[truncated: 131 more columns]

## Sheet: 2007
						St. Petersburg	Vologda	Chudovo	Velikiy Novgorod	Galich	Krasnyj Kholm	Rybinsk	Valdai	Bologoye	Dno	Pskov	Kostroma	Yaroslavl	Vyshniy Volochek	Torzhok	Ivanovo	Peno	Tver	Dubna	Konakovo	Yoshkar-Ola	Alexandrov	Kovrov	Velikie Luki	Klin	Nizhny Novgorod	Sergiev Posad	Rzhev	Solnechnogorsk	Zubtsov	Cheboksary	Gorbatov	Vladimir	Nevel	Pushkino	Zelenograd	Pavlovo	Petushki	Korolev	Kazan	Staraya Kupavna	Orekhovo-Zuyevo	Moscow	Lyubertsy
						30.3196	39.9094	31.6525	31.2749	42.3489	37.1095	38.8452	33.2429	34.0651	29.96	28.3823	40.9276	39.8862	34.5607	34.9576	40.9851	32.7306	35.9338	37.1711	36.7681	47.8953	38.7132	41.31	30.5299	36.7293	44.0327	38.1401	34.3283	36.9774	34.5812	47.2468	43.0622	40.4101	29.9291	37.8355	37.1946	43.0658	39.4557	37.8443	49.1606	38.1756	38.9955	37.615	37.8909
			latitude	longitude		59.9304	59.1986	59.1242	58.529	58.3818	58.0541	58.0437	57.9704	57.8898	57.8274	57.8069	57.7668	57.6329	57.5843	57.0471	57.0123	56.9121	56.8524	56.7492	56.712	56.6425	56.3976	56.3615	56.3423	56.335	56.3215	56.312	56.2642	56.1852	56.176	56.1441	56.1311	56.1303	56.036	56.0101	55.9914	55.9649	55.9336	55.9137	55.8135	55.8124	55.8082	55.757	55.6797
Cities						2.60175e-11	3.35295e-07	4.46599e-09	1.42571e-08	3.90136e-07	0.000253553	0.000151881	4.11967e-06	2.51636e-05	3.06878e-09	5.96405e-11	4.26321e-05	0.000314348	0.000165808	0.00169403	0.000386597	1.27956e-05	0.019102	0.119935	0.111502	1.7558e-11	0.186942	0.00081711	6.46826e-08	0.317904	8.13365e-07	0.436	0.00165828	0.500917	0.00292013	1.24195e-10	1.04775e-05	0.00990668	1.35376e-08	0.920166	0.732942	1.07412e-05	0.116139	0.958865	5.83644e-13	0.871078	0.277905	1	0.933191
St. Petersburg			59.9304	30.3196		1	1	1	1	1	1	1	1	1	1	1	1	1	1	1	1	1	1	1	1	1	1	1	1	1	1	1	1	1	1	1	1	1	1	1	1	1	1	1	1	1	1	1	1
Vologda			59.1986	39.9094		1	1	1	1	1	1	1	1	1	1	1	1	1	1	1	1	1	1	1	1	1	1	1	1	1	1	1	1	1	1	1	1	1	1	1	1	1	1	1	1	1	1	1	1
Chudovo			59.1242	31.6525		1	1	1	1	1	1	1	1	1	1	1	1	1	1	1	1	1	1	1	1	1	1	1	1	1	1	1	1	1	1	1	1	1	1	1	1	1	1	1	1	1	1	1	1
Velikiy Novgorod			58.529	31.2749		1	1	1	1	1	1	1	1	1	1	1	1	1	1	1	1	1	1	1	1	1	1	1	1	1	1	1	1	1	1	1	1	1	1	1	1	1	1	1	1	1	1	1	1
Galich			58.3818	42.3489		1	1	1	1	1	1	1	1	1	1	1	1	1	1	1	1	1	1	1	1	1	1	1	1	1	1	1	1	1	1	1	1	1	1	1	1	1	1	1	1	1	1	1	1
Krasnyj Kholm			58.0541	37.1095		1	1	1	1	1	0.999746	0.999998	1	1	1	1	1	1	1	0.999999	1	1	0.99998	0.999877	0.999886	1	0.999988	1	1	0.999948	1	0.999955	1	0.999967	1	1	1	1	1	0.999976	0.999981	1	1	0.999984	1	0.999994	0.999999	0.999993	0.999996
Rybinsk			58.0437	38.8452		1	1	1	1	1	0.999997	0.999848	1	1	1	1	1	0.999992	1	1	1	1	0.999999	0.999969	0.999982	1	0.999952	1	1	0.999992	1	0.999955	1	0.999992	1	1	1	1	1	0.999976	0.999992	1	0.999998	0.999984	1	0.999991	0.999997	0.999996	0.999996
Valdai			57.9704	33.2429		1	1	1	1	1	1	1	0.999996	0.999997	1	1	1	1	0.999997	0.999998	1	1	0.999998	1	0.999999	1	1	1	1	0.999999	1	1	1	0.999999	1	1	1	1	1	1	1	1	1	1	1	1	1	1	1
Bologoye			57.8898	34.0651		1	1	1	1	1	1	1	1	0.999975	1	1	1	1	0.999974	0.999989	1	1	0.999988	0.999997	0.999993	1	1	1	1	0.999995	1	1	1	0.999997	1	1	1	1	1	0.999999	0.999998	1	1	1	1	1	1	1	1
Dno			57.8274	29.96		1	1	1	1	1	1	1	1	1	1	1	1	1	1	1	1	1	1	1	1	1	1	1	1	1	1	1	1	1	1	1	1	1	1	1	1	1	1	1	1	1	1	1	1
Pskov			57.8069	28.3823		1	1	1	1	1	1	1	1	1	1	1	1	1	1	1	1	1	1	1	1	1	1	1	1	1	1	1	1	1	1	1	1	1	1	1	1	1	1	1	1	1	1	1	1
Kostroma			57.7668	40.9276		1	1	1	1	1	1	1	1	1	1	1	0.999957	0.99998	1	1	0.99999	1	1	0.999999	1	1	0.999981	0.999999	1	1	1	0.999989	1	0.999999	1	1	1	0.999997	1	0.999996	0.999999	1	0.999995	0.999997	1	0.999996	0.999997	0.999999	0.999999
Yaroslavl			57.6329	39.8862		1	1	1	1	1	1	0.999996	1	1	1	1	0.999997	0.999686	1	1	0.999996	1	1	0.99998	0.999993	1	0.999809	1	1	0.999995	1	0.999887	1	0.999992	1	1	1	0.999996	1	0.999962	0.999992	1	0.999981	0.999975	1	0.999977	0.999982	0.99999	0.99999
Vyshniy Volochek			57.5843	34.5607		1	1	1	1	1	1	1	1	0.999996	1	1	1	1	0.999834	0.999892	1	1	0.999923	0.999969	0.999928	1	1	1	1	0.999948	1	0.999997	0.999998	0.999967	0.999998	1	1	1	1	0.999996	0.999988	1	1	0.999996	1	0.999999	1	0.999997	0.999998
Torzhok			57.0471	34.9576		1	1	1	1	1	1	1	1	1	1	1	1	1	0.999989	0.998306	1	1	0.998784	0.999806	0.999548	1	0.999997	1	1	0.999186	1	0.999972	0.999983	0.999676	0.99997	1	1	1	1	0.99994	0.999811	1	1	0.999961	1	0.999986	0.999999	0.999959	0.999985
Ivanovo			57.0123	40.9851		1	1	1	1	1	1	1	1	1	1	1	0.999999	0.999997	1	1	0.999613	1	1	0.999997	0.999999	1	0.999809	0.999979	1	0.999999	1	0.999929	1	0.999997	1	1	1	0.999899	1	0.999962	0.999995	1	0.999881	0.999975	1	0.999964	0.999928	0.99999	0.999985
Peno			56.9121	32.7306		1	1	1	1	1	1	1	1	1	1	1	1	1	1	0.999997	1	0.999987	0.999997	1	0.999999	1	1	1	1	0.999997	1	1	0.999993	0.999998	0.999995	1	1	1	1	1	0.999999	1	1	1	1	1	1	1	1
Tver			56.8524	35.9338		1	1	1	1	1	1	1	1	1	1	1	1	1	0.999999	0.999892	1	1	0.980898	0.996951	0.988765	1	0.999952	1	1	0.991917	1	0.999554	0.999993	0.994914	0.999981	1	1	1	1	0.999059	0.997029	1	0.999998	0.99938	1	0.999775	0.999989	0.999354	0.999759
Dubna			56.7492	37.1711		1	1	1	1	1	1	1	1	1	1	1	1	1	1	0.999997	1	1	0.999514	0.880065	0.955475	1	0.998102	1	1	0.967968	1	0.988914	1	0.968105	0.999999	1	1	0.999999	1	0.985216	0.981365	1	0.999953	0.990265	1	0.996468	0.999716	0.993584	0.997609
Konakovo			56.712	36.7681		1	1	1	1	1	1	1	1	1	1	1	1	1	1	0.999993	1	1	0.998075	0.952108	0.888498	1	0.999242	1	1	0.949309	1	0.995573	0.999999	0.968105	0.999997	1	1	1	1	0.990658	0.981365	1	0.999981	0.993848	1	0.997768	0.999886	0.995946	0.997609
Yoshkar-Ola			56.6425	47.8953		1	1	1	1	1	1	1	1	1	1	1	1	1	1	1	1	1	1	1	1	1	1	1	1	1	1	1	1	1	1	1	1	1	1	1	1	1	1	1	1	1	1	1	1
Alexandrov			56.3976	38.7132		1	1	1	1	1	1	1	1	1	1	1	1	1	1	1	1	1	0.999995	0.998782	0.999548	1	0.813058	0.999999	1	0.998711	1	0.930478	1	0.996786	1	1	1	0.999936	1	0.962976	0.992559	1	0.995327	0.97562	1	0.964952	0.988818	0.989847	0.985007
Kovrov			56.3615	41.31		1	1	1	1	1	1	1	1	1	1	1	1	1	1	1	0.99999	1	1	0.999999	1	1	0.999879	0.999183	1	0.999999	1	0.999955	1	0.999998	1	1	1	0.999369	1	0.999962	0.999995	1	0.999529	0.999961	1	0.99991	0.99982	0.999984	0.999976
Velikie Luki			56.3423	30.5299		1	1	1	1	1	1	1	1	1	1	1	1	1	1	1	1	1	1	1	1	1	1	1	1	1	1	1	1	1	1	1	1	1	1	1	1	1	1	1	1	1	1	1	1
Klin			56.335	36.7293		1	1	1	1	1	1	1	1	1	1	1	1	1	1	0.999996	1	1	0.999514	0.987915	0.982221	1	0.999242	1	1	0.682096	1	0.992995	0.999998	0.799975	0.999993	1	1	1	1	0.976604	0.926148	1	0.999953	0.97562	1	0.994411	0.999716	0.974574	0.990525
Nizhny Novgorod			56.3215	44.0327		1	1	1	1	1	1	1	1	1	1	1	1	1	1	1	1	1	1	1	1	1	1	1	1	1	0.999999	1	1	1	1	1	0.999999	1	1	1	1	1	1	1	1	1	1	1	1
Sergiev Posad			56.312	38.1401		1	1	1	1	1	1	1	1	1	1	1	1	1	1	1	1	1	0.99998	0.996951	0.998868	1	0.970191	1	1	0.994892	1	0.564	1	0.979845	1	1	1	0.999984	1	0.853276	0.97051	1	0.998134	0.903383	1	0.944536	0.992934	0.959764	0.962452
Rzhev			56.2642	34.3283		1	1	1	1	1	1	1	1	1	1	1	1	1	1	0.999983	1	1	0.999923	0.999969	0.999928	1	0.999999	1	1	0.999675	1	0.999993	0.998342	0.999676	0.998834	1	1	1	1	0.999962	0.999811	1	1	0.999961	1	0.999986	1	0.999935	0.999976
Solnechnogorsk			56.1852	36.9774		1	1	1	1	1	1	1	1	1	1	1	1	1	1	0.999999	1	1	0.999806	0.992363	0.9929	1	0.998801	1	1	0.873055	1	0.982457	0.999999	0.499083	0.999997	1	1	0.999999	1	0.941411	0.815053	1	0.999925	0.938947	1	0.986005	0.999288	0.936327	0.976273
Zubtsov			56.176	34.5812		1	1	1	1	1	1	1	1	1	1	1	1	1	1	0.999983	1	1	0.999877	0.999951	0.999886	1	0.999999	1	1	0.999186	1	0.999982	0.999338	0.999488	0.99708	1	1	1	1	0.999905	0.999526	1	1	0.999901	1	0.999977	0.999999	0.999837	0.999939
Cheboksary			56.1441	47.2468		1	1	1	1	1	1	1	1	1	1	1	1	1	1	1	1	1	1	1	1	1	1	1	1	1	1	1	1	1	1	1	1	1	1	1	1	1	1	1	1	1	1	1	1
Gorbatov			56.1311	43.0622		1	1	1	1	1	1	1	1	1	1	1	1	1	1	1	1	1	1	1	1	1	0.999999	0.999995	1	1	1	1	1	1	1	1	0.99999	0.999994	1	1	1	0.999996	0.999997	1	1	0.999999	0.999998	1	1
Vladimir			56.1303	40.4101		1	1	1	1	1	1	1	1	1	1	1	1	1	1	1	0.999996	1	1	0.999992	0.999997	1	0.998801	0.999948	1	0.999992	1	0.999294	1	0.999967	1	1	1	0.990093	1	0.999405	0.999924	1	0.992605	0.99938	1	0.99859	0.997178	0.999742	0.999397
Nevel			56.036	29.9291		1	1	1	1	1	1	1	1	1	1	1	1	1	1	1	1	1	1	1	1	1	1	1	1	1	1	1	1	1	1	1	1	1	1	1	1	1	1	1	1	1	1	1	1
Pushkino			56.0101	37.8355		1	1	1	1	1	1	1	1	1	1	1	1	1	1	1	1	1	0.99998	0.998073	0.998868	1	0.992478	1	1	0.991917	1	0.930478	1	0.968105	1	1	1	0.999994	1	0.0798341	0.883129	1	0.998821	0.394079	1	0.780197	0.992934	0.747666	0.851199
Zelenograd			55.9914	37.1946		1	1	1	1	1	1	1	1	1	1	1	1	1	1	1	1	1	0.999923	0.996951	0.997165	1	0.998102	1	1	0.967968	1	0.982457	1	0.873601	0.999998	1	1	0.999999	1	0.853276	0.267058	1	0.999812	0.847105	1	0.944536	0.998217	0.840546	0.940581
Pavlovo			55.9649	43.0658		1	1	1	1	1	1	1	1	1	1	1	1	1	1	1	1	1	1	1	1	1	0.999999	0.999997	1	1	1	1	1	1	1	1	0.999996	0.999996	1	1	1	0.999989	0.999995	1	1	0.999999	0.999997	1	1
Petushki			55.9336	39.4557		1	1	1	1	1	1	1	1	1	1	1	1	1	1	1	1	1	1	0.999951	0.999982	1	0.992478	0.999997	1	0.99987	1	0.992995	1	0.999676	1	1	1	0.999369	1	0.990658	0.998813	1	0.883861	0.990265	1	0.977852	0.929875	0.995946	0.990525
Korolev			55.9137	37.8443		1	1	1	1	1	1	1	1	1	1	1	1	1	1	1	1	1	0.999988	0.998782	0.999285	1	0.995247	1	1	0.991917	1	0.956068	1	0.968105	1	1	1	0.999994	1	0.418533	0.883129	1	0.998821	0.0411349	1	0.652164	0.988818	0.600683	0.764524
Kazan			55.8135	49.1606		1	1	1	1	1	1	1	1	1	1	1	1	1	1	1	1	1	1	1	1	1	1	1	1	1	1	1	1	1	1	1	1	1	1	1	1	1	1	1	1	1	1	1	1
Staraya Kupavna			55.8124	38.1756		1	1	1	1	1	1	1	1	1	1	1	1	1	1	1	1	1	0.999995	0.999514	0.999714	1	0.992478	1	1	0.99796	1	0.972239	1	0.991952	1	1	1	0.999984	1	0.76781	0.953332	1	0.997047	0.617109	1	0.128922	0.971998	0.840546	0.627361
Orekhovo-Zuyevo			55.8082	38.9955		1	1	1	1	1	1	1	1	1	1	1	1	1	1	1	1	1	0.999999	0.999877	0.999954	1	0.992478	0.999999	1	0.999675	1	0.988914	1	0.998717	1	1	1	0.999899	1	0.976604	0.995298	1	0.970694	0.961419	1	0.912229	0.722095	0.983933	0.962452
Moscow			55.757	37.615		1	1	1	1	1	1	1	1	1	1	1	1	1	1	1	1	1	0.999988	0.999231	0.999548	1	0.998102	1	1	0.991917	1	0.982457	1	0.968105	1	1	1	0.999997	1	0.76781	0.883129	1	0.999529	0.617109	1	0.861103	0.995535	0	0.627361
Lyubertsy			55.6797	37.8909		1	1	1	1	1	1	1	1	1	1	1	1	1	1	1	1	1	0.999995	0.999693	0.999714	1	0.996996	1	1	0.996772	1	0.982457	1	0.987264	1	1	1	0.999994	1	0.853276	0.953332	1	0.998821	0.758045	1	0.652164	0.988818	0.600683	0.0668088
Odintsovo			55.6554	37.2893		1	1	1	1	1	1	1	1	1	1	1	1	1	1	1	1	1	0.999988	0.999514	0.999548	1	0.999242	1	1	0.991917	1	0.992995	1	0.968105	0.999999	1	1	0.999999	1	0.907283	0.883129	1	0.999812	0.903383	1	0.944536	0.998217	0.600683	0.851199
Gus-Khrustalnyj			55.6035	40.6569		1	1	1	1	1	1	1	1	1	1	1	1	1	1	1	1	1	1	0.999999	1	1	0.999809	0.999987	1	0.999998	1	0.999887	1	0.999992	1	1	1	0.999369	1	0.999762	0.99997	1	0.997047	0.999752	1	0.999437	0.998217	0.999837	0.999619
Murom			55.5778	42.0531		1	1	1	1	1	1	1	1	1	1	1	1	1	1	1	1	1	1	1	1	1	0.999995	0.999992	1	1	1	0.999997	1	1	1	1	1	0.99996	1	0.999996	1	1	0.999953	0.999996	1	0.999986	0.999955	0.999997	0.999994
Kurovskoye			55.5732	38.8806		1	1	1	1	1	1	1	1	1	1	1	1	1	1	1	1	1	1	0.999951	0.999971	1	0.996996	1	1	0.999794	1	0.992995	1	0.999189	1	1	1	0.999936	1	0.976604	0.997029	1	0.988298	0.97562	1	0.912229	0.929875	0.974574	0.940581
Novopolotsk			55.5376	28.6368		1	1	1	1	1	1	1	1	1	1	1	1	1	1	1	1	1	1	1	1	1	1	1	1	1	1	1	1	1	1	1	1	1	1	1	1	1	1	1	1	1	1	1	1
Mozhaysk			55.5087	36.0149		1	1	1	1	1	1	1	1	1	1	1	1	1	1	1	1	1	0.99998	0.999922	0.999819	1	0.99997	1	1	0.996772	1	0.999718	0.999996	0.994914	0.999988	1	1	1	1	0.997643	0.988224	1	0.999995	0.996113	1	0.99859	0.999955	0.989847	0.996217
Podolsk			55.4314	37.5408		1	1	1	1	1	1	1	1	1	1	1	1	1	1	1	1	1	0.999997	0.999877	0.999886	1	0.999521	1	1	0.99796	1	0.995573	1	0.991952	1	1	1	0.999999	1	0.962976	0.97051	1	0.999702	0.938947	1	0.944536	0.997178	0.840546	0.851199
Arzamas			55.405	43.8319		1	1	1	1	1	1	1	1	1	1	1	1	1	1	1	1	1	1	1	1	1	1	1	1	1	1	1	1	1	1	1	1	1	1	1	1	1	1	1	1	1	1	1	1
Naro-Fominsk			55.3889	36.7283		1	1	1	1	1	1	1	1	1	1	1	1	1	1	1	1	1	0.999992	0.999877	0.999886	1	0.999924	1	1	0.99796	1	0.999294	1	0.991952	0.999998	1	1	1	1	0.990658	0.97051	1	0.99997	0.984594	1	0.991156	0.999716	0.959764	0.976273
Voskresensk			55.3137	38.6884		1	1	1	1	1	1	1	1	1	1	1	1	1	1	1	1	1	1	0.99998	0.999989	1	0.999242	1	1	0.99987	1	0.998232	1	0.999189	1	1	1	0.999984	1	0.985216	0.997029	1	0.997047	0.984594	1	0.944536	0.982305	0.974574	0.940581
Vyazma			55.2061	34.3057		1	1	1	1	1	1	1	1	1	1	1	1	1	1	1	1	1	0.999999	0.999999	0.999997	1	1	1	1	0.999967	1	0.999998	0.999993	0.999948	0.999981	1	1	1	1	0.999985	0.999924	1	1	0.999984	1	0.999991	1	0.999959	0.999976
Vitebsk			55.1878	30.1856		1	1	1	1	1	1	1	1	1	1	1	1	1	1	1	1	1	1	1	1	1	1	1	1	1	1	1	1	1	1	1	1	1	1	1	1	1	1	1	1	1	1	1	1
Chekhov			55.1523	37.446		1	1	1	1	1	1	1	1	1	1	1	1	1	1	1	1	1	0.999999	0.999969	0.999971	1	0.999879	1	1	0.999485	1	0.999294	1	0.997969	1	1	1	1	1	0.990658	0.988224	1	0.999881	0.984594	1	0.986005	0.998873	0.959764	0.962452
Obninsk			55.1127	36.6069		1	1	1	1	1	1	1	1	1	1	1	1	1	1	1	1	1	0.999998	0.99998	0.999971	1	0.99997	1	1	0.999485	1	0.999718	1	0.997969	0.999999	1	1	1	1	0.997643	0.992559	1	0.999988	0.996113	1	0.997768	0.999886	0.989847	0.990525
Kolomna			55.0832	38.7904		1	1	1	1	1	1	1	1	1	1	1	1	1	1	1	1	1	1	0.999992	0.999995	1	0.999809	1	1	0.999948	1	0.999294	1	0.999795	1	1	1	0.99999	1	0.996269	0.998813	1	0.998821	0.993848	1	0.986005	0.992934	0.993584	0.985007
Yartsevo			55.0789	32.6794		1	1	1	1	1	1	1	1	1	1	1	1	1	1	1	1	1	1	1	1	1	1	1	1	0.999999	1	1	0.999999	0.999999	0.999999	1	1	1	1	1	0.999999	1	1	1	1	1	1	1	1
Serpukhov			54.9234	37.4145		1	1	1	1	1	1	1	1	1	1	1	1	1	1	1	1	1	1	0.999988	0.999989	1	0.999952	1	1	0.999794	1	0.999718	1	0.999189	1	1	1	1	1	0.996269	0.997029	1	0.999953	0.993848	1	0.994411	0.99955	0.983933	0.985007
Stupino			54.8853	38.1001		1	1	1	1	1	1	1	1	1	1	1	1	1	1	1	1	1	1	0.999995	0.999995	1	0.999924	1	1	0.999918	1	0.999718	1	0.999676	1	1	1	0.999999	1	0.997643	0.998813	1	0.999812	0.996113	1	0.991156	0.998873	0.989847	0.985007
Smolensk			54.7123	32.1054		1	1	1	1	1	1	1	1	1	1	1	1	1	1	1	1	1	1	1	1	1	1	1	1	1	1	1	1	1	1	1	1	1	1	1	1	1	1	1	1	1	1	1	1
Ryazan			54.6149	39.701		1	1	1	1	1	1	1	1	1	1	1	1	1	1	1	1	1	1	1	1	1	0.999988	1	1	0.999999	1	0.999972	1	0.999995	1	1	1	0.999996	1	0.99985	0.99997	1	0.999881	0.999844	1	0.999437	0.99955	0.999742	0.999619
Uzunovo			54.5428	38.6159		1	1	1	1	1	1	1	1	1	1	1	1	1	1	1	1	1	1	0.999999	1	1	0.999988	1	1	0.999992	1	0.999955	1	0.999967	1	1	1	0.999999	1	0.999624	0.999811	1	0.999925	0.99938	1	0.99859	0.99955	0.998977	0.997609
Kaluga			54.5156	36.3259		1	1	1	1	1	1	1	1	1	1	1	1	1	1	1	1	1	1	0.999999	0.999999	1	0.999999	1	1	0.999967	1	0.999989	1	0.999918	1	1	1	1	1	0.99985	0.999701	1	0.999999	0.999752	1	0.999858	0.999989	0.999354	0.999397
Aleksin			54.5092	37.0234		1	1	1	1	1	1	1	1	1	1	1	1	1	1	1	1	1	1	0.999999	0.999999	1	0.999997	1	1	0.999967	1	0.999972	1	0.999918	1	1	1	1	1	0.999624	0.999701	1	0.999995	0.99938	1	0.999437	0.999955	0.998381	0.998489
Orsha			54.5079	30.4168		1	1	1	1	1	1	1	1	1	1	1	1	1	1	1	1	1	1	1	1	1	1	1	1	1	1	1	1	1	1	1	1	1	1	1	1	1	1	1	1	1	1	1	1
Sasovo			54.345	41.9189		1	1	1	1	1	1	1	1	1	1	1	1	1	1	1	1	1	1	1	1	1	1	1	1	1	1	1	1	1	1	1	1	1	1	1	1	1	0.999998	0.999999	1	0.999999	0.999997	1	0.999999
Ulyanovsk			54.3063	48.2633		1	1	1	1	1	1	1	1	1	1	1	1	1	1	1	1	1	1	1	1	1	1	1	1	1	1	1	1	1	1	1	1	1	1	1	1	1	1	1	1	1	1	1	1
Borisov			54.2212	28.5051		1	1	1	1	1	1	1	1	1	1	1	1	1	1	1	1	1	1	1	1	1	1	1	1	1	1	1	1	1	1	1	1	1	1	1	1	1	1	1	1	1	1	1	1
Tula			54.1941	37.6188		1	1	1	1	1	1	1	1	1	1	1	1	1	1	1	1	1	1	1	1	1	0.999998	1	1	0.999995	1	0.999993	1	0.999987	1	1	1	1	1	0.999905	0.999924	1	0.999997	0.999844	1	0.999775	0.999971	0.999591	0.999619
Saransk			54.1887	45.1846		1	1	1	1	1	1	1	1	1	1	1	1	1	1	1	1	1	1	1	1	1	1	1	1	1	1	1	1	1	1	1	1	1	1	1	1	1	1	1	1	1	1	1	1
Sukhinichi			54.1312	35.2755		1	1	1	1	1	1	1	1	1	1	1	1	1	1	1	1	1	1	1	1	1	1	1	1	0.999998	1	1	1	0.999995	1	1	1	1	1	0.999994	0.999988	1	1	0.999994	1	0.999994	1	0.999974	0.999985
Mstislavl			54.0227	31.7247		1	1	1	1	1	1	1	1	1	1	1	1	1	1	1	1	1	1	1	1	1	1	1	1	1	1	1	1	1	1	1	1	1	1	1	1	1	1	1	1	1	1	1	1
Novomoskovsk			54.0054	38.3096		1	1	1	1	1	1	1	1	1	1	1	1	1	1	1	1	1	1	1	1	1	0.999999	1	1	0.999999	1	0.999997	1	0.999997	1	1	1	1	1	0.999962	0.999981	1	0.999997	0.999938	1	0.99991	0.999982	0.999897	0.999848
Shchekino			54.0031	37.5167		1	1	1	1	1	1	1	1	1	1	1	1	1	1	1	1	1	1	1	1	1	1	1	1	0.999998	1	0.999997	1	0.999995	1	1	1	1	1	0.999962	0.99997	1	0.999999	0.999938	1	0.999943	0.999989	0.999897	0.999848
Roslavl			53.9497	32.856		1	1	1	1	1	1	1	1	1	1	1	1	1	1	1	1	1	1	1	1	1	1	1	1	1	1	1	1	1	1	1	1	1	1	1	1	1	1	1	1	1	1	1	1
Minsk			53.9035	27.5684		1	1	1	1	1	1	1	1	1	1	1	1	1	1	1	1	1	1	1	1	1	1	1	1	1	1	1	1	1	1	1	1	1	1	1	1	1	1	1	1	1	1	1	1
Mogilev			53.8952	30.3168		1	1	1	1	1	1	1	1	1	1	1	1	1	1	1	1	1	1	1	1	1	1	1	1	1	1	1	1	1	1	1	1	1	1	1	1	1	1	1	1	1	1	1	1
Skopin			53.8277	39.5564		1	1	1	1	1	1	1	1	1	1	1	1	1	1	1	1	1	1	1	1	1	1	1	1	1	1	0.999999	1	1	1	1	1	1	1	0.999996	0.999998	1	0.999997	0.999994	1	0.999986	0.999989	0.99999	0.999976
Ryazhsk			53.7208	40.0891		1	1	1	1	1	1	1	1	1	1	1	1	1	1	1	1	1	1	1	1	1	1	1	1	1	1	1	1	1	1	1	1	1	1	0.999998	1	1	0.999999	0.999997	1	0.999994	0.999995	0.999997	0.999994
Plavsk			53.6799	37.251		1	1	1	1	1	1	1	1	1	1	1	1	1	1	1	1	1	1	1	1	1	1	1	1	1	1	1	1	0.999999	1	1	1	1	1	0.999994	0.999995	1	1	0.99999	1	0.999986	0.999998	0.999974	0.999976
Grodno			53.6796	23.8295		1	1	1	1	1	1	1	1	1	1	1	1	1	1	1	1	1	1	1	1	1	1	1	1	1	1	1	1	1	1	1	1	1	1	1	1	1	1	1	1	1	1	1	1
Vernadovka			53.3104	42.3806		1	1	1	1	1	1	1	1	1	1	1	1	1	1	1	1	1	1	1	1	1	1	1	1	1	1	1	1	1	1	1	1	1	1	1	1	1	1	1	1	1	1	1	1
Bryansk			53.2341	34.3569		1	1	1	1	1	1	1	1	1	1	1	1	1	1	1	1	1	1	1	1	1	1	1	1	1	1	1	1	1	1	1	1	1	1	1	1	1	1	1	1	1	1	1	1
Penza			53.2074	45.0064		1	1	1	1	1	1	1	1	1	1	1	1	1	1	1	1	1	1	1	1	1	1	1	1	1	1	1	1	1	1	1	1	1	1	1	1	1	1	1	1	1	1	1	1
Sizran			53.1581	48.4482		1	1	1	1	1	1	1	1	1	1	1	1	1	1	1	1	1	1	1	1	1	1	1	1	1	1	1	1	1	1	1	1	1	1	1	1	1	1	1	1	1	1	1	1
Baranavichy			53.1376	26.0187		1	1	1	1	1	1	1	1	1	1	1	1	1	1	1	1	1	1	1	1	1	1	1	1	1	1	1	1	1	1	1	1	1	1	1	1	1	1	1	1	1	1	1	1
Bobruisk			53.1359	29.2124		1	1	1	1	1	1	1	1	1	1	1	1	1	1	1	1	1	1	1	1	1	1	1	1	1	1	1	1	1	1	1	1	1	1	1	1	1	1	1	1	1	1	1	1
Orel			52.9663	36.0552		1	1	1	1	1	1	1	1	1	1	1	1	1	1	1	1	1	1	1	1	1	1	1	1	1	1	1	1	1	1	1	1	1	1	1	1	1	1	1	1	1	1	1	1
Michurinsk			52.8967	40.4975		1	1	1	1	1	1	1	1	1	1	1	1	1	1	1	1	1	1	1	1	1	1	1	1	1	1	1	1	1	1	1	1	1	1	1	1	1	1	1	1	1	1	1	1
Klintsy			52.7554	32.2429		1	1	1	1	1	1	1	1	1	1	1	1	1	1	1	1	1	1	1	1	1	1	1	1	1	1	1	1	1	1	1	1	1	1	1	1	1	1	1	1	1	1	1	1
Tambov			52.7209	41.4489		1	1	1	1	1	1	1	1	1	1	1	1	1	1	1	1	1	1	1	1	1	1	1	1	1	1	1	1	1	1	1	1	1	1	1	1	1	1	1	1	1	1	1	1
Lipetsk			52.6362	39.5812		1	1	1	1	1	1	1	1	1	1	1	1	1	1	1	1	1	1	1	1	1	1	1	1	1	1	1	1	1	1	1	1	1	1	1	1	1	1	1	1	1	1	1	1
Elets			52.6187	38.5032		1	1	1	1	1	1	1	1	1	1	1	1	1	1	1	1	1	1	1	1	1	1	1	1	1	1	1	1	1	1	1	1	1	1	1	1	1	1	1	1	1	1	1	1
Gryazi			52.4924	39.9333		1	1	1	1	1	1	1	1	1	1	1	1	1	1	1	1	1	1	1	1	1	1	1	1	1	1	1	1	1	1	1	1	1	1	1	1	1	1	1	1	1	1	1	1
Gomel			52.4309	30.9994		1	1	1	1	1	1	1	1	1	1	1	1	1	1	1	1	1	1	1	1	1	1	1	1	1	1	1	1	1	1	1	1	1	1	1	1	1	1	1	1	1	1	1	1
Livny			52.4264	37.6046		1	1	1	1	1	1	1	1	1	1	1	1	1	1	1	1	1	1	1	1	1	1	1	1	1	1	1	1	1	1	1	1	1	1	1	1	1	1	1	1	1	1	1	1
Rtishchevo			52.2535	43.8298		1	1	1	1	1	1	1	1	1	1	1	1	1	1	1	1	1	1	1	1	1	1	1	1	1	1	1	1	1	1	1	1	1	1	1	1	1	1	1	1	1	1	1	1
Pinsk			52.1191	26.0787		1	1	1	1	1	1	1	1	1	1	1	1	1	1	1	1	1	1	1	1	1	1	1	1	1	1	1	1	1	1	1	1	1	1	1	1	1	1	1	1	1	1	1	1
Brest			52.0928	23.7192		1	1	1	1	1	1	1	1	1	1	1	1	1	1	1	1	1	1	1	1	1	1	1	1	1	1	1	1	1	1	1	1	1	1	1	1	1	1	1	1	1	1	1	1
Druzhba			52.0543	33.9425		1	1	1	1	1	1	1	1	1	1	1	1	1	1	1	1	1	1	1	1	1	1	1	1	1	1	1	1	1	1	1	1	1	1	1	1	1	1	1	1	1	1	1	1
Kastornoe			51.8269	38.1246		1	1	1	1	1	1	1	1	1	1	1	1	1	1	1	1	1	1	1	1	1	1	1	1	1	1	1	1	1	1	1	1	1	1	1	1	1	1	1	1	1	1	1	1
Kursk			51.7313	36.1928		1	1	1	1	1	1	1	1	1	1	1	1	1	1	1	1	1	1	1	1	1	1	1	1	1	1	1	1	1	1	1	1	1	1	1	1	1	1	1	1	1	1	1	1
Voronezh			51.6678	39.2069		1	1	1	1	1	1	1	1	1	1	1	1	1	1	1	1	1	1	1	1	1	1	1	1	1	1	1	1	1	1	1	1	1	1	1	1	1	1	1	1	1	1	1	1
Balashov			51.5527	43.1266		1	1	1	1	1	1	1	1	1	1	1	1	1	1	1	1	1	1	1	1	1	1	1	1	1	1	1	1	1	1	1	1	1	1	1	1	1	1	1	1	1	1	1	1
Saratov			51.5473	46.0161		1	1	1	1	1	1	1	1	1	1	1	1	1	1	1	1	1	1	1	1	1	1	1	1	1	1	1	1	1	1	1	1	1	1	1	1	1	1	1	1	1	1	1	1
Chernigov			51.5048	31.2799		1	1	1	1	1	1	1	1	1	1	1	1	1	1	1	1	1	1	1	1	1	1	1	1	1	1	1	1	1	1	1	1	1	1	1	1	1	1	1	1	1	1	1	1
Borisoglebsk			51.3696	42.0993		1	1	1	1	1	1	1	1	1	1	1	1	1	1	1	1	1	1	1	1	1	1	1	1	1	1	1	1	1	1	1	1	1	1	1	1	1	1	1	1	1	1	1	1
Stary Oskol			51.3017	37.8432		1	1	1	1	1	1	1	1	1	1	1	1	1	1	1	1	1	1	1	1	1	1	1	1	1	1	1	1	1	1	1	1	1	1	1	1	1	1	1	1	1	1	1	1
Konotop			51.2426	33.1923		1	1	1	1	1	1	1	1	1	1	1	1	1	1	1	1	1	1	1	1	1	1	1	1	1	1	1	1	1	1	1	1	1	1	1	1	1	1	1	1	1	1	1	1
Talovaya			51.1259	40.7373		1	1	1	1	1	1	1	1	1	1	1	1	1	1	1	1	1	1	1	1	1	1	1	1	1	1	1	1	1	1	1	1	1	1	1	1	1	1	1	1	1	1	1	1
Liski			50.9874	39.5257		1	1	1	1	1	1	1	1	1	1	1	1	1	1	1	1	1	1	1	1	1	1	1	1	1	1	1	1	1	1	1	1	1	1	1	1	1	1	1	1	1	1	1	1
Sumy			50.9	34.8151		1	1	1	1	1	1	1	1	1	1	1	1	1	1	1	1	1	1	1	1	1	1	1	1	1	1	1	1	1	1	1	1	1	1	1	1	1	1	1	1	1	1	1	1
Lutsk			50.7465	25.3342		1	1	1	1	1	1	1	1	1	1	1	1	1	1	1	1	1	1	1	1	1	1	1	1	1	1	1	1	1	1	1	1	1	1	1	1	1	1	1	1	1	1	1	1
Rovno			50.6165	26.2498		1	1	1	1	1	1	1	1	1	1	1	1	1	1	1	1	1	1	1	1	1	1	1	1	1	1	1	1	1	1	1	1	1	1	1	1	1	1	1	1	1	1	1	1
Belgorod			50.5961	36.5885		1	1	1	1	1	1	1	1	1	1	1	1	1	1	1	1	1	1	1	1	1	1	1	1	1	1	1	1	1	1	1	1	1	1	1	1	1	1	1	1	1	1	1	1
Kiev			50.4577	30.5382		1	1	1	1	1	1	1	1	1	1	1	1	1	1	1	1	1	1	1	1	1	1	1	1	1	1	1	1	1	1	1	1	1	1	1	1	1	1	1	1	1	1	1	1
Zhitomir			50.2685	28.6718		1	1	1	1	1	1	1	1	1	1	1	1	1	1	1	1	1	1	1	1	1	1	1	1	1	1	1	1	1	1	1	1	1	1	1	1	1	1	1	1	1	1	1	1
Petrov Val			50.1387	45.1983		1	1	1	1	1	1	1	1	1	1	1	1	1	1	1	1	1	1	1	1	1	1	1	1	1	1	1	1	1	1	1	1	1	1	1	1	1	1	1	1	1	1	1	1
Mikhailovka			50.0632	43.2341		1	1	1	1	1	1	1	1	1	1	1	1	1	1	1	1	1	1	1	1	1	1	1	1	1	1	1	1	1	1	1	1	1	1	1	1	1	1	1	1	1	1	1	1
Kharkiv			49.9943	36.2552		1	1	1	1	1	1	1	1	1	1	1	1	1	1	1	1	1	1	1	1	1	1	1	1	1	1	1	1	1	1	1	1	1	1	1	1	1	1	1	1	1	1	1	1
Lviv			49.8359	24.0201		1	1	1	1	1	1	1	1	1	1	1	1	1	1	1	1	1	1	1	1	1	1	1	1	1	1	1	1	1	1	1	1	1	1	1	1	1	1	1	1	1	1	1	1
Belaya Tserkov			49.8026	30.1319		1	1	1	1	1	1	1	1	1	1	1	1	1	1	1	1	1	1	1	1	1	1	1	1	1	1	1	1	1	1	1	1	1	1	1	1	1	1	1	1	1	1	1	1
Poltava			49.5983	34.5356		1	1	1	1	1	1	1	1	1	1	1	1	1	1	1	1	1	1	1	1	1	1	1	1	1	1	1	1	1	1	1	1	1	1	1	1	1	1	1	1	1	1	1	1
Ternopil			49.5534	25.5986		1	1	1	1	1	1	1	1	1	1	1	1	1	1	1	1	1	1	1	1	1	1	1	1	1	1	1	1	1	1	1	1	1	1	1	1	1	1	1	1	1	1	1	1
Cherkassy			49.4305	32.0602		1	1	1	1	1	1	1	1	1	1	1	1	1	1	1	1	1	1	1	1	1	1	1	1	1	1	1	1	1	1	1	1	1	1	1	1	1	1	1	1	1	1	1	1
Khmelnytskyi			49.4199	26.9914		1	1	1	1	1	1	1	1	1	1	1	1	1	1	1	1	1	1	1	1	1	1	1	1	1	1	1	1	1	1	1	1	1	1	1	1	1	1	1	1	1	1	1	1
Vinnitsa			49.2313	28.4737		1	1	1	1	1	1	1	1	1	1	1	1	1	1	1	1	1	1	1	1	1	1	1	1	1	1	1	1	1	1	1	1	1	1	1	1	1	1	1	1	1	1	1	1
Kremenchuk			49.0864	33.434		1	1	1	1	1	1	1	1	1	1	1	1	1	1	1	1	1	1	1	1	1	1	1	1	1	1	1	1	1	1	1	1	1	1	1	1	1	1	1	1	1	1	1	1
Millerovo			48.9216	40.3949		1	1	1	1	1	1	1	1	1	1	1	1	1	1	1	1	1	1	1	1	1	1	1	1	1	1	1	1	1	1	1	1	1	1	1	1	1	1	1	1	1	1	1	1
Ivano-Frankivsk			48.9209	24.7098		1	1	1	1	1	1	1	1	1	1	1	1	1	1	1	1	1	1	1	1	1	1	1	1	1	1	1	1	1	1	1	1	1	1	1	1	1	1	1	1	1	1	1	1
Kramatorsk			48.7336	37.5823		1	1	1	1	1	1	1	1	1	1	1	1	1	1	1	1	1	1	1	1	1	1	1	1	1	1	1	1	1	1	1	1	1	1	1	1	1	1	1	1	1	1	1	1
Volgograd			48.7039	44.4524		1	1	1	1	1	1	1	1	1	1	1	1	1	1	1	1	1	1	1	1	1	1	1	1	1	1	1	1	1	1	1	1	1	1	1	1	1	1	1	1	1	1	1	1
Kamianets-Podilskyi			48.6829	26.5813		1	1	1	1	1	1	1	1	1	1	1	1	1	1	1	1	1	1	1	1	1	1	1	1	1	1	1	1	1	1	1	1	1	1	1	1	1	1	1	1	1	1	1	1
Uzhhorod			48.6227	22.2937		1	1	1	1	1	1	1	1	1	1	1	1	1	1	1	1	1	1	1	1	1	1	1	1	1	1	1	1	1	1	1	1	1	1	1	1	1	1	1	1	1	1	1	1
Lugansk			48.5765	39.3372		1	1	1	1	1	1	1	1	1	1	1	1	1	1	1	1	1	1	1	1	1	1	1	1	1	1	1	1	1	1	1	1	1	1	1	1	1	1	1	1	1	1	1	1
Kamyanske			48.5112	34.5929		1	1	1	1	1	1	1	1	1	1	1	1	1	1	1	1	1	1	1	1	1	1	1	1	1	1	1	1	1	1	1	1	1	1	1	1	1	1	1	1	1	1	1	1
Kropivnitskij			48.5108	32.244		1	1	1	1	1	1	1	1	1	1	1	1	1	1	1	1	1	1	1	1	1	1	1	1	1	1	1	1	1	1	1	1	1	1	1	1	1	1	1	1	1	1	1	1
Dnepropetrovsk			48.4844	35.0395		1	1	1	1	1	1	1	1	1	1	1	1	1	1	1	1	1	1	1	1	1	1	1	1	1	1	1	1	1	1	1	1	1	1	1	1	1	1	1	1	1	1	1	1
Morozovsk			48.3514	41.8225		1	1	1	1	1	1	1	1	1	1	1	1	1	1	1	1	1	1	1	1	1	1	1	1	1	1	1	1	1	1	1	1	1	1	1	1	1	1	1	1	1	1	1	1
Gorlovka			48.3227	38.0803		1	1	1	1	1	1	1	1	1	1	1	1	1	1	1	1	1	1	1	1	1	1	1	1	1	1	1	1	1	1	1	1	1	1	1	1	1	1	1	1	1	1	1	1
Chernivtsi			48.293	25.9377		1	1	1	1	1	1	1	1	1	1	1	1	1	1	1	1	1	1	1	1	1	1	1	1	1	1	1	1	1	1	1	1	1	1	1	1	1	1	1	1	1	1	1	1
Donetsk			48.0091	37.8292		1	1	1	1	1	1	1	1	1	1	1	1	1	1	1	1	1	1	1	1	1	1	1	1	1	1	1	1	1	1	1	1	1	1	1	1	1	1	1	1	1	1	1	1
Krivoy Rog			47.9126	33.4008		1	1	1	1	1	1	1	1	1	1	1	1	1	1	1	1	1	1	1	1	1	1	1	1	1	1	1	1	1	1	1	1	1	1	1	1	1	1	1	1	1	1	1	1
Zaporozhye			47.842	35.1578		1	1	1	1	1	1	1	1	1	1	1	1	1	1	1	1	1	1	1	1	1	1	1	1	1	1	1	1	1	1	1	1	1	1	1	1	1	1	1	1	1	1	1	1
Kotovsk			47.7474	29.5407		1	1	1	1	1	1	1	1	1	1	1	1	1	1	1	1	1	1	1	1	1	1	1	1	1	1	1	1	1	1	1	1	1	1	1	1	1	1	1	1	1	1	1	1
Shakhty			47.7092	40.2186		1	1	1	1	1	1	1	1	1	1	1	1	1	1	1	1	1	1	1	1	1	1	1	1	1	1	1	1	1	1	1	1	1	1	1	1	1	1	1	1	1	1	1	1
Rostov-na-Donu			47.2265	39.718		1	1	1	1	1	1	1	1	1	1	1	1	1	1	1	1	1	1	1	1	1	1	1	1	1	1	1	1	1	1	1	1	1	1	1	1	1	1	1	1	1	1	1	1
Mariupol			47.1189	37.5531		1	1	1	1	1	1	1	1	1	1	1	1	1	1	1	1	1	1	1	1	1	1	1	1	1	1	1	1	1	1	1	1	1	1	1	1	1	1	1	1	1	1	1	1
Mykolaiv			46.966	32.0282		1	1	1	1	1	1	1	1	1	1	1	1	1	1	1	1	1	1	1	1	1	1	1	1	1	1	1	1	1	1	1	1	1	1	1	1	1	1	1	1	1	1	1	1
Melitopol			46.8493	35.3604		1	1	1	1	1	1	1	1	1	1	1	1	1	1	1	1	1	1	1	1	1	1	1	1	1	1	1	1	1	1	1	1	1	1	1	1	1	1	1	1	1	1	1	1
Berdyansk			46.7694	36.8074		1	1	1	1	1	1	1	1	1	1	1	1	1	1	1	1	1	1	1	1	1	1	1	1	1	1	1	1	1	1	1	1	1	1	1	1	1	1	1	1	1	1	1	1
Kherson			46.6559	32.6178		1	1	1	1	1	1	1	1	1	1	1	1	1	1	1	1	1	1	1	1	1	1	1	1	1	1	1	1	1	1	1	1	1	1	1	1	1	1	1	1	1	1	1	1
Odessa			46.4634	30.7052		1	1	1	1	1	1	1	1	1	1	1	1	1	1	1	1	1	1	1	1	1	1	1	1	1	1	1	1	1	1	1	1	1	1	1	1	1	1	1	1	1	1	1	1
Elista			46.3826	44.2258		1	1	1	1	1	1	1	1	1	1	1	1	1	1	1	1	1	1	1	1	1	1	1	1	1	1	1	1	1	1	1	1	1	1	1	1	1	1	1	1	1	1	1	1
Astrakhan			46.3707	47.9879		1	1	1	1	1	1	1	1	1	1	1	1	1	1	1	1	1	1	1	1	1	1	1	1	1	1	1	1	1	1	1	1	1	1	1	1	1	1	1	1	1	1	1	1
Kerch			45.3562	36.4492		1	1	1	1	1	1	1	1	1	1	1	1	1	1	1	1	1	1	1	1	1	1	1	1	1	1	1	1	1	1	1	1	1	1	1	1	1	1	1	1	1	1	1	1
Evpatoria			45.2081	33.3602		1	1	1	1	1	1	1	1	1	1	1	1	1	1	1	1	1	1	1	1	1	1	1	1	1	1	1	1	1	1	1	1	1	1	1	1	1	1	1	1	1	1	1	1
Krasnodar			45.1058	38.9963		1	1	1	1	1	1	1	1	1	1	1	1	1	1	1	1	1	1	1	1	1	1	1	1	1	1	1	1	1	1	1	1	1	1	1	1	1	1	1	1	1	1	1	1
Stavropol			45.0591	41.9297		1	1	1	1	1	1	1	1	1	1	1	1	1	1	1	1	1	1	1	1	1	1	1	1	1	1	1	1	1	1	1	1	1	1	1	1	1	1	1	1	1	1	1	1
Simferopol			44.9595	34.1011		1	1	1	1	1	1	1	1	1	1	1	1	1	1	1	1	1	1	1	1	1	1	1	1	1	1	1	1	1	1	1	1	1	1	1	1	1	1	1	1	1	1	1	1
Sevastopol			44.5818	33.6263		1	1	1	1	1	1	1	1	1	1	1	1	1	1	1	1	1	1	1	1	1	1	1	1	1	1	1	1	1	1	1	1	1	1	1	1	1	1	1	1	1	1	1	1
Sochi			43.4415	39.9262		1	1	1	1	1	1	1	1	1	1	1	1	1	1	1	1	1	1	1	1	1	1	1	1	1	1	1	1	1	1	1	1	1	1	1	1	1	1	1	1	1	1	1	1
Tallin			59.4413	24.7396		1	1	1	1	1	1	1	1	1	1	1	1	1	1	1	1	1	1	1	1	1	1	1	1	1	1	1	1	1	1	1	1	1	1	1	1	1	1	1	1	1	1	1	1
Tartu			58.36	26.7271		1	1	1	1	1	1	1	1	1	1	1	1	1	1	1	1	1	1	1	1	1	1	1	1	1	1	1	1	1	1	1	1	1	1	1	1	1	1	1	1	1	1	1	1
Narva			59.3569	28.1149		1	1	1	1	1	1	1	1	1	1	1	1	1	1	1	1	1	1	1	1	1	1	1	1	1	1	1	1	1	1	1	1	1	1	1	1	1	1	1	1	1	1	1	1
Riga			56.968	24.101		1	1	1	1	1	1	1	1	1	1	1	1	1	1	1	1	1	1	1	1	1	1	1	1	1	1	1	1	1	1	1	1	1	1	1	1	1	1	1	1	1	1	1	1
Daugavpils			55.8837	26.5444		1	1	1	1	1	1	1	1	1	1	1	1	1	1	1	1	1	1	1	1	1	1	1	1	1	1	1	1	1	1	1	1	1	1	1	1	1	1	1	1	1	1	1	1
Liepaja			56.5295	21.0042		1	1	1	1	1	1	1	1	1	1	1	1	1	1	1	1	1	1	1	1	1	1	1	1	1	1	1	1	1	1	1	1	1	1	1	1	1	1	1	1	1	1	1	1
Vilnius			54.6854	25.2625		1	1	1	1	1	1	1	1	1	1	1	1	1	1	1	1	1	1	1	1	1	1	1	1	1	1	1	1	1	1	1	1	1	1	1	1	1	1	1	1	1	1	1	1
Kaunas			54.8966	23.9437		1	1	1	1	1	1	1	1	1	1	1	1	1	1	1	1	1	1	1	1	1	1	1	1	1	1	1	1	1	1	1	1	1	1	1	1	1	1	1	1	1	1	1	1
[truncated: 131 more columns]

## Sheet: 2008
						St. Petersburg	Vologda	Chudovo	Velikiy Novgorod	Galich	Krasnyj Kholm	Rybinsk	Valdai	Bologoye	Dno	Pskov	Kostroma	Yaroslavl	Vyshniy Volochek	Torzhok	Ivanovo	Peno	Tver	Dubna	Konakovo	Yoshkar-Ola	Alexandrov	Kovrov	Velikie Luki	Klin	Nizhny Novgorod	Sergiev Posad	Rzhev	Solnechnogorsk	Zubtsov	Cheboksary	Gorbatov	Vladimir	Nevel	Pushkino	Zelenograd	Pavlovo	Petushki	Korolev	Kazan	Staraya Kupavna	Orekhovo-Zuyevo	Moscow	Lyubertsy
						30.3196	39.9094	31.6525	31.2749	42.3489	37.1095	38.8452	33.2429	34.0651	29.96	28.3823	40.9276	39.8862	34.5607	34.9576	40.9851	32.7306	35.9338	37.1711	36.7681	47.8953	38.7132	41.31	30.5299	36.7293	44.0327	38.1401	34.3283	36.9774	34.5812	47.2468	43.0622	40.4101	29.9291	37.8355	37.1946	43.0658	39.4557	37.8443	49.1606	38.1756	38.9955	37.615	37.8909
			latitude	longitude		59.9304	59.1986	59.1242	58.529	58.3818	58.0541	58.0437	57.9704	57.8898	57.8274	57.8069	57.7668	57.6329	57.5843	57.0471	57.0123	56.9121	56.8524	56.7492	56.712	56.6425	56.3976	56.3615	56.3423	56.335	56.3215	56.312	56.2642	56.1852	56.176	56.1441	56.1311	56.1303	56.036	56.0101	55.9914	55.9649	55.9336	55.9137	55.8135	55.8124	55.8082	55.757	55.6797
Cities						1.2923e-10	1.11289e-06	2.01558e-08	6.3614e-08	1.40207e-06	0.000736374	0.00039688	1.70634e-05	0.000100139	1.24224e-08	2.58225e-10	0.000131644	0.000836594	0.000581802	0.0052638	0.00113952	4.19714e-05	0.0527373	0.2689	0.264585	8.82465e-11	0.358935	0.00276121	2.17021e-07	0.569701	3.69934e-06	0.66662	0.00460222	0.748159	0.00725122	6.08235e-10	4.26128e-05	0.0285939	4.76745e-08	0.98957	0.904232	4.2654e-05	0.269525	0.996547	3.14693e-12	0.976129	0.509554	1	0.989223
St. Petersburg			59.9304	30.3196		1	1	1	1	1	1	1	1	1	1	1	1	1	1	1	1	1	1	1	1	1	1	1	1	1	1	1	1	1	1	1	1	1	1	1	1	1	1	1	1	1	1	1	1
Vologda			59.1986	39.9094		1	0.999999	1	1	1	1	0.999999	1	1	1	1	1	1	1	1	1	1	1	1	1	1	1	1	1	1	1	1	1	1	1	1	1	1	1	1	1	1	1	1	1	1	1	1	1
Chudovo			59.1242	31.6525		1	1	1	1	1	1	1	1	1	1	1	1	1	1	1	1	1	1	1	1	1	1	1	1	1	1	1	1	1	1	1	1	1	1	1	1	1	1	1	1	1	1	1	1
Velikiy Novgorod			58.529	31.2749		1	1	1	1	1	1	1	1	1	1	1	1	1	1	1	1	1	1	1	1	1	1	1	1	1	1	1	1	1	1	1	1	1	1	1	1	1	1	1	1	1	1	1	1
Galich			58.3818	42.3489		1	1	1	1	0.999999	1	1	1	1	1	1	0.999999	1	1	1	1	1	1	1	1	1	1	1	1	1	1	1	1	1	1	1	1	1	1	1	1	1	1	1	1	1	1	1	1
Krasnyj Kholm			58.0541	37.1095		1	1	1	1	1	0.999264	0.999996	1	1	1	1	1	1	1	0.999998	1	1	0.999946	0.999725	0.999729	1	0.999977	1	1	0.999907	1	0.999931	1	0.999951	1	1	1	1	1	0.999974	0.999976	1	0.999999	0.999984	1	0.999994	0.999998	0.999993	0.999996
Rybinsk			58.0437	38.8452		1	1	1	1	1	0.999993	0.999603	1	1	1	1	1	0.999979	1	1	1	1	0.999998	0.999931	0.999957	1	0.999907	1	1	0.999985	1	0.999931	1	0.999988	1	1	1	0.999999	1	0.999974	0.999991	1	0.999996	0.999984	1	0.99999	0.999995	0.999996	0.999996
Valdai			57.9704	33.2429		1	1	1	1	1	1	1	0.999983	0.99999	1	1	1	1	0.999991	0.999995	1	1	0.999995	0.999999	0.999997	1	1	1	1	0.999999	1	1	1	0.999999	1	1	1	1	1	1	1	1	1	1	1	1	1	1	1
Bologoye			57.8898	34.0651		1	1	1	1	1	1	1	0.999998	0.9999	1	1	1	1	0.999907	0.999966	1	1	0.999966	0.999993	0.999983	1	1	1	1	0.999991	1	0.999999	0.999999	0.999995	0.999999	1	1	1	1	0.999999	0.999998	1	1	1	1	1	1	1	1
Dno			57.8274	29.96		1	1	1	1	1	1	1	1	1	1	1	1	1	1	1	1	1	1	1	1	1	1	1	1	1	1	1	1	1	1	1	1	1	1	1	1	1	1	1	1	1	1	1	1
Pskov			57.8069	28.3823		1	1	1	1	1	1	1	1	1	1	1	1	1	1	1	1	1	1	1	1	1	1	1	1	1	1	1	1	1	1	1	1	1	1	1	1	1	1	1	1	1	1	1	1
Kostroma			57.7668	40.9276		1	1	1	1	1	1	0.999999	1	1	1	1	0.999868	0.999947	1	1	0.999971	1	1	0.999997	0.999999	1	0.999963	0.999998	1	0.999999	1	0.999983	1	0.999999	1	1	1	0.999993	1	0.999996	0.999999	1	0.999989	0.999997	1	0.999996	0.999995	0.999999	0.999999
Yaroslavl			57.6329	39.8862		1	1	1	1	1	1	0.99999	1	1	1	1	0.999992	0.999163	1	1	0.999988	1	0.999999	0.999956	0.999983	1	0.999633	0.999999	1	0.999991	1	0.999828	1	0.999988	1	1	1	0.999988	1	0.999959	0.999991	1	0.999956	0.999974	1	0.999975	0.999967	0.99999	0.99999
Vyshniy Volochek			57.5843	34.5607		1	1	1	1	1	1	1	1	0.999984	1	1	1	1	0.999418	0.999665	1	1	0.999786	0.999931	0.999829	1	0.999999	1	1	0.999907	1	0.999996	0.999995	0.999951	0.999995	1	1	1	1	0.999996	0.999985	1	1	0.999996	1	0.999999	1	0.999997	0.999998
Torzhok			57.0471	34.9576		1	1	1	1	1	1	1	1	0.999999	1	1	1	1	0.999963	0.994736	1	1	0.996642	0.999565	0.998927	1	0.999994	1	1	0.99854	1	0.999957	0.999953	0.999516	0.999926	1	1	1	1	0.999936	0.999767	1	1	0.999959	1	0.999984	0.999999	0.999959	0.999984
Ivanovo			57.0123	40.9851		1	1	1	1	1	1	1	1	1	1	1	0.999997	0.999992	1	1	0.99886	1	1	0.999993	0.999998	1	0.999633	0.99993	1	0.999998	1	0.999891	1	0.999995	1	1	1	0.99971	1	0.999959	0.999994	1	0.999724	0.999974	1	0.99996	0.999868	0.99999	0.999984
Peno			56.9121	32.7306		1	1	1	1	1	1	1	1	1	1	1	1	1	0.999999	0.999991	1	0.999958	0.999991	0.999999	0.999997	1	1	1	1	0.999994	1	1	0.999981	0.999997	0.999988	1	1	1	1	1	0.999999	1	1	1	1	1	1	1	1
Tver			56.8524	35.9338		1	1	1	1	1	0.999999	1	1	1	1	1	1	1	0.999998	0.999665	1	1	0.947263	0.993163	0.97334	1	0.999907	1	1	0.985515	1	0.999318	0.999981	0.992404	0.999953	1	1	1	1	0.998988	0.996334	1	0.999996	0.999356	1	0.999748	0.999979	0.999354	0.999745
Dubna			56.7492	37.1711		1	1	1	1	1	0.999999	1	1	1	1	1	1	1	1	0.999991	1	1	0.998659	0.7311	0.894347	1	0.996356	1	1	0.942596	1	0.983051	0.999999	0.952363	0.999997	1	1	0.999998	1	0.984101	0.977009	1	0.99989	0.989882	1	0.996043	0.999479	0.993584	0.997466
Konakovo			56.712	36.7681		1	1	1	1	1	0.999999	1	1	1	1	1	1	1	1	0.999979	1	1	0.994686	0.892624	0.735415	1	0.998545	1	1	0.909159	1	0.993232	0.999997	0.952363	0.999993	1	1	0.999999	1	0.989953	0.977009	1	0.999956	0.993606	1	0.997499	0.999792	0.995946	0.997466
Yoshkar-Ola			56.6425	47.8953		1	1	1	1	1	1	1	1	1	1	1	1	1	1	1	1	1	1	1	1	1	1	1	1	1	1	1	1	1	1	1	1	1	1	1	1	1	1	1	1	1	1	1	1
Alexandrov			56.3976	38.7132		1	1	1	1	1	1	1	1	1	1	1	1	0.999999	1	1	0.999999	1	0.999986	0.99727	0.998927	1	0.641065	0.999998	1	0.99769	1	0.893705	1	0.9952	1	1	1	0.999817	1	0.960184	0.990819	1	0.989155	0.974662	1	0.960725	0.979498	0.989847	0.984106
Kovrov			56.3615	41.31		1	1	1	1	1	1	1	1	1	1	1	1	1	1	1	0.999971	1	1	0.999998	0.999999	1	0.999768	0.997239	1	0.999999	1	0.999931	1	0.999997	1	1	1	0.998179	1	0.999959	0.999994	1	0.998907	0.999959	1	0.999899	0.999671	0.999984	0.999974
Velikie Luki			56.3423	30.5299		1	1	1	1	1	1	1	1	1	1	1	1	1	1	1	1	1	1	1	1	1	1	1	1	1	1	1	1	1	1	1	1	1	1	1	1	1	1	1	1	1	1	1	1
Klin			56.335	36.7293		1	1	1	1	1	1	1	1	1	1	1	1	1	1	0.999987	1	1	0.998659	0.972905	0.957811	1	0.998545	1	1	0.430299	1	0.98929	0.999995	0.701248	0.999981	1	1	0.999999	1	0.97484	0.908888	1	0.99989	0.974662	1	0.993737	0.999479	0.974574	0.989957
Nizhny Novgorod			56.3215	44.0327		1	1	1	1	1	1	1	1	1	1	1	1	1	1	1	1	1	1	1	1	1	1	0.999999	1	1	0.999996	1	1	1	1	1	0.999997	0.999999	1	1	1	0.999998	1	1	1	1	1	1	1
Sergiev Posad			56.312	38.1401		1	1	1	1	1	1	1	1	1	1	1	1	1	1	1	1	1	0.999946	0.993163	0.997314	1	0.942766	1	1	0.990847	1	0.33338	1	0.969897	1	1	1	0.999954	1	0.842209	0.963618	1	0.99567	0.899587	1	0.937847	0.987044	0.959764	0.960198
Rzhev			56.2642	34.3283		1	1	1	1	1	1	1	1	1	1	1	1	1	0.999999	0.999947	1	1	0.999786	0.999931	0.999829	1	0.999999	1	1	0.999417	1	0.999989	0.995398	0.999516	0.997104	1	1	1	1	0.999959	0.999767	1	1	0.999959	1	0.999984	0.999999	0.999935	0.999974
Solnechnogorsk			56.1852	36.9774		1	1	1	1	1	1	1	1	1	1	1	1	1	1	0.999997	1	1	0.999465	0.982878	0.983153	1	0.997697	1	1	0.772509	1	0.973178	0.999997	0.251841	0.999993	1	1	0.999998	1	0.936991	0.771831	1	0.999826	0.936547	1	0.984317	0.998695	0.936327	0.974848
Zubtsov			56.176	34.5812		1	1	1	1	1	1	1	1	1	1	1	1	1	1	0.999947	1	1	0.999662	0.99989	0.999729	1	0.999998	1	1	0.99854	1	0.999973	0.998162	0.999235	0.992749	1	1	1	1	0.999898	0.999415	1	1	0.999897	1	0.999975	0.999999	0.999837	0.999936
Cheboksary			56.1441	47.2468		1	1	1	1	1	1	1	1	1	1	1	1	1	1	1	1	1	1	1	1	1	1	1	1	1	1	1	1	1	1	1	1	1	1	1	1	1	1	1	1	1	1	1	1
Gorbatov			56.1311	43.0622		1	1	1	1	1	1	1	1	1	1	1	1	1	1	1	0.999999	1	1	1	1	1	0.999999	0.999982	1	1	1	0.999999	1	1	1	1	0.999957	0.999982	1	1	1	0.999983	0.999993	1	1	0.999999	0.999997	1	1
Vladimir			56.1303	40.4101		1	1	1	1	1	1	1	1	1	1	1	1	1	1	1	0.999988	1	1	0.999982	0.999993	1	0.997697	0.999824	1	0.999985	1	0.998921	1	0.999951	1	1	1	0.971406	1	0.99936	0.999907	1	0.982839	0.999356	1	0.99842	0.994827	0.999742	0.999361
Nevel			56.036	29.9291		1	1	1	1	1	1	1	1	1	1	1	1	1	1	1	1	1	1	1	1	1	1	1	1	1	1	1	1	1	1	1	1	1	1	1	1	1	1	1	1	1	1	1	1
Pushkino			56.0101	37.8355		1	1	1	1	1	1	1	1	1	1	1	1	1	1	1	1	1	0.999946	0.99568	0.997314	1	0.985558	1	1	0.985515	1	0.893705	1	0.952363	0.999999	1	1	0.999982	1	0.0104298	0.855817	1	0.997264	0.370267	1	0.753689	0.987044	0.747666	0.842264
Zelenograd			55.9914	37.1946		1	1	1	1	1	1	1	1	1	1	1	1	1	1	0.999999	1	1	0.999786	0.993163	0.993273	1	0.996356	1	1	0.942596	1	0.973178	0.999999	0.811214	0.999995	1	1	0.999997	1	0.842209	0.0957676	1	0.999564	0.841097	1	0.937847	0.996731	0.840546	0.937014
Pavlovo			55.9649	43.0658		1	1	1	1	1	1	1	1	1	1	1	1	1	1	1	1	1	1	1	1	1	0.999999	0.999989	1	1	1	1	1	1	1	1	0.999983	0.999988	1	1	1	0.999957	0.999989	1	1	0.999999	0.999995	1	1
Petushki			55.9336	39.4557		1	1	1	1	1	1	1	1	1	1	1	1	1	1	1	0.999999	1	0.999999	0.99989	0.999957	1	0.985558	0.999989	1	0.999767	1	0.98929	1	0.999516	1	1	1	0.998179	1	0.989953	0.998536	1	0.730475	0.989882	1	0.975181	0.871422	0.995946	0.989957
Korolev			55.9137	37.8443		1	1	1	1	1	1	1	1	1	1	1	1	1	1	1	1	1	0.999966	0.99727	0.998302	1	0.990874	1	1	0.985515	1	0.93283	1	0.952363	0.999999	1	1	0.999982	1	0.374676	0.855817	1	0.997264	0.00345326	1	0.610215	0.979498	0.600683	0.750385
Kazan			55.8135	49.1606		1	1	1	1	1	1	1	1	1	1	1	1	1	1	1	1	1	1	1	1	1	1	1	1	1	1	1	1	1	1	1	1	1	1	1	1	1	1	1	1	1	1	1	1
Staraya Kupavna			55.8124	38.1756		1	1	1	1	1	1	1	1	1	1	1	1	1	1	1	1	1	0.999986	0.99891	0.999322	1	0.985558	1	1	0.996345	1	0.957555	1	0.987979	1	1	1	0.999954	1	0.750297	0.942425	1	0.993147	0.602062	1	0.0238708	0.948657	0.840546	0.604987
Orekhovo-Zuyevo			55.8082	38.9955		1	1	1	1	1	1	1	1	1	1	1	1	1	1	1	1	1	0.999998	0.999725	0.999892	1	0.985558	0.999998	1	0.999417	1	0.983051	1	0.998083	1	1	1	0.99971	1	0.97484	0.994199	1	0.931989	0.959903	1	0.901644	0.490446	0.983933	0.960198
Moscow			55.757	37.615		1	1	1	1	1	1	1	1	1	1	1	1	1	1	1	1	1	0.999966	0.998275	0.998927	1	0.996356	1	1	0.985515	1	0.973178	1	0.952363	0.999999	1	1	0.999993	1	0.750297	0.855817	1	0.998907	0.602062	1	0.844352	0.991813	0	0.604987
Lyubertsy			55.6797	37.8909		1	1	1	1	1	1	1	1	1	1	1	1	1	1	1	1	1	0.999986	0.999311	0.999322	1	0.994233	1	1	0.994216	1	0.973178	1	0.980978	1	1	1	0.999982	1	0.842209	0.942425	1	0.997264	0.748537	1	0.610215	0.979498	0.600683	0.0107769
Odintsovo			55.6554	37.2893		1	1	1	1	1	1	1	1	1	1	1	1	1	1	1	1	1	0.999966	0.99891	0.998927	1	0.998545	1	1	0.985515	1	0.98929	1	0.952363	0.999998	1	1	0.999997	1	0.90029	0.855817	1	0.999564	0.899587	1	0.937847	0.996731	0.600683	0.842264
Gus-Khrustalnyj			55.6035	40.6569		1	1	1	1	1	1	1	1	1	1	1	1	1	1	1	0.999999	1	1	0.999997	0.999999	1	0.999633	0.999956	1	0.999996	1	0.999828	1	0.999988	1	1	1	0.998179	1	0.999745	0.999963	1	0.993147	0.999743	1	0.999369	0.996731	0.999837	0.999596
Murom			55.5778	42.0531		1	1	1	1	1	1	1	1	1	1	1	1	1	1	1	1	1	1	1	1	1	0.999991	0.999972	1	1	1	0.999996	1	1	1	1	0.999999	0.999884	1	0.999996	0.999999	0.999999	0.99989	0.999996	1	0.999984	0.999917	0.999997	0.999994
Kurovskoye			55.5732	38.8806		1	1	1	1	1	1	1	1	1	1	1	1	1	1	1	1	1	0.999999	0.99989	0.999932	1	0.994233	0.999999	1	0.999632	1	0.98929	1	0.998789	1	1	1	0.999817	1	0.97484	0.996334	1	0.972842	0.974662	1	0.901644	0.871422	0.974574	0.937014
Novopolotsk			55.5376	28.6368		1	1	1	1	1	1	1	1	1	1	1	1	1	1	1	1	1	1	1	1	1	1	1	1	1	1	1	1	1	1	1	1	1	1	1	1	1	1	1	1	1	1	1	1
Mozhaysk			55.5087	36.0149		1	1	1	1	1	1	1	1	1	1	1	1	1	1	0.999999	1	1	0.999946	0.999826	0.999572	1	0.999941	1	1	0.994216	1	0.999569	0.999988	0.992404	0.999971	1	1	1	1	0.997465	0.985472	1	0.999989	0.99596	1	0.99842	0.999917	0.989847	0.995989
Podolsk			55.4314	37.5408		1	1	1	1	1	1	1	1	1	1	1	1	1	1	1	1	1	0.999991	0.999725	0.999729	1	0.99908	1	1	0.996345	1	0.993232	1	0.987979	0.999999	1	1	0.999997	1	0.960184	0.963618	1	0.999309	0.936547	1	0.937847	0.994827	0.840546	0.842264
Arzamas			55.405	43.8319		1	1	1	1	1	1	1	1	1	1	1	1	1	1	1	1	1	1	1	1	1	1	1	1	1	1	1	1	1	1	1	0.999999	0.999999	1	1	1	0.999999	0.999999	1	1	1	1	1	1
Naro-Fominsk			55.3889	36.7283		1	1	1	1	1	1	1	1	1	1	1	1	1	1	1	1	1	0.999978	0.999725	0.999729	1	0.999853	1	1	0.996345	1	0.998921	0.999999	0.987979	0.999995	1	1	1	1	0.989953	0.963618	1	0.99993	0.983989	1	0.990089	0.999479	0.959764	0.974848
Voskresensk			55.3137	38.6884		1	1	1	1	1	1	1	1	1	1	1	1	1	1	1	1	1	0.999999	0.999956	0.999973	1	0.998545	1	1	0.999767	1	0.997297	1	0.998789	1	1	1	0.999954	1	0.984101	0.996334	1	0.993147	0.983989	1	0.937847	0.967555	0.974574	0.937014
Vyazma			55.2061	34.3057		1	1	1	1	1	1	1	1	1	1	1	1	1	1	1	1	1	0.999997	0.999997	0.999993	1	1	1	1	0.999941	1	0.999997	0.999981	0.999923	0.999953	1	1	1	1	0.999984	0.999907	1	1	0.999984	1	0.99999	0.999999	0.999959	0.999974
Vitebsk			55.1878	30.1856		1	1	1	1	1	1	1	1	1	1	1	1	1	1	1	1	1	1	1	1	1	1	1	1	1	1	1	1	1	1	1	1	1	1	1	1	1	1	1	1	1	1	1	1
Chekhov			55.1523	37.446		1	1	1	1	1	1	1	1	1	1	1	1	1	1	1	1	1	0.999997	0.999931	0.999932	1	0.999768	1	1	0.999078	1	0.998921	1	0.996967	1	1	1	0.999999	1	0.989953	0.985472	1	0.999724	0.983989	1	0.984317	0.997934	0.959764	0.960198
Obninsk			55.1127	36.6069		1	1	1	1	1	1	1	1	1	1	1	1	1	1	1	1	1	0.999995	0.999956	0.999932	1	0.999941	1	1	0.999078	1	0.999569	0.999999	0.996967	0.999997	1	1	1	1	0.997465	0.990819	1	0.999972	0.99596	1	0.997499	0.999792	0.989847	0.989957
Kolomna			55.0832	38.7904		1	1	1	1	1	1	1	1	1	1	1	1	1	1	1	1	1	1	0.999982	0.999989	1	0.999633	1	1	0.999907	1	0.998921	1	0.999694	1	1	1	0.999971	1	0.995988	0.998536	1	0.997264	0.993606	1	0.984317	0.987044	0.993584	0.984106
Yartsevo			55.0789	32.6794		1	1	1	1	1	1	1	1	1	1	1	1	1	1	1	1	1	1	1	1	1	1	1	1	0.999999	1	1	0.999998	0.999999	0.999997	1	1	1	1	1	0.999999	1	1	1	1	1	1	1	1
Serpukhov			54.9234	37.4145		1	1	1	1	1	1	1	1	1	1	1	1	1	1	1	1	1	0.999999	0.999972	0.999973	1	0.999907	1	1	0.999632	1	0.999569	1	0.998789	1	1	1	0.999999	1	0.995988	0.996334	1	0.99989	0.993606	1	0.993737	0.999175	0.983933	0.984106
Stupino			54.8853	38.1001		1	1	1	1	1	1	1	1	1	1	1	1	1	1	1	1	1	1	0.999989	0.999989	1	0.999853	1	1	0.999853	1	0.999569	1	0.999516	1	1	1	0.999997	1	0.997465	0.998536	1	0.999564	0.99596	1	0.990089	0.997934	0.989847	0.984106
Smolensk			54.7123	32.1054		1	1	1	1	1	1	1	1	1	1	1	1	1	1	1	1	1	1	1	1	1	1	1	1	1	1	1	1	1	1	1	1	1	1	1	1	1	1	1	1	1	1	1	1
Ryazan			54.6149	39.701		1	1	1	1	1	1	1	1	1	1	1	1	1	1	1	1	1	1	1	1	1	0.999977	1	1	0.999998	1	0.999957	1	0.999992	1	1	1	0.999988	1	0.999839	0.999963	1	0.999724	0.999837	1	0.999369	0.999175	0.999742	0.999596
Uzunovo			54.5428	38.6159		1	1	1	1	1	1	1	1	1	1	1	1	1	1	1	1	1	1	0.999998	0.999999	1	0.999977	1	1	0.999985	1	0.999931	1	0.999951	1	1	1	0.999998	1	0.999596	0.999767	1	0.999826	0.999356	1	0.99842	0.999175	0.998977	0.997466
Kaluga			54.5156	36.3259		1	1	1	1	1	1	1	1	1	1	1	1	1	1	1	1	1	1	0.999997	0.999997	1	0.999998	1	1	0.999941	1	0.999983	1	0.999878	1	1	1	1	1	0.999839	0.999631	1	0.999997	0.999743	1	0.999841	0.999979	0.999354	0.999361
Aleksin			54.5092	37.0234		1	1	1	1	1	1	1	1	1	1	1	1	1	1	1	1	1	1	0.999997	0.999997	1	0.999994	1	1	0.999941	1	0.999957	1	0.999878	1	1	1	1	1	0.999596	0.999631	1	0.999989	0.999356	1	0.999369	0.999917	0.998381	0.998399
Orsha			54.5079	30.4168		1	1	1	1	1	1	1	1	1	1	1	1	1	1	1	1	1	1	1	1	1	1	1	1	1	1	1	1	1	1	1	1	1	1	1	1	1	1	1	1	1	1	1	1
Sasovo			54.345	41.9189		1	1	1	1	1	1	1	1	1	1	1	1	1	1	1	1	1	1	1	1	1	1	1	1	1	1	1	1	1	1	1	1	0.999999	1	1	1	1	0.999996	0.999999	1	0.999998	0.999995	1	0.999999
Ulyanovsk			54.3063	48.2633		1	1	1	1	1	1	1	1	1	1	1	1	1	1	1	1	1	1	1	1	1	1	1	1	1	1	1	1	1	1	1	1	1	1	1	1	1	1	1	1	1	1	1	1
Borisov			54.2212	28.5051		1	1	1	1	1	1	1	1	1	1	1	1	1	1	1	1	1	1	1	1	1	1	1	1	1	1	1	1	1	1	1	1	1	1	1	1	1	1	1	1	1	1	1	1
Tula			54.1941	37.6188		1	1	1	1	1	1	1	1	1	1	1	1	1	1	1	1	1	1	1	1	1	0.999996	1	1	0.999991	1	0.999989	1	0.999981	1	1	1	1	1	0.999898	0.999907	1	0.999993	0.999837	1	0.999748	0.999947	0.999591	0.999596
Saransk			54.1887	45.1846		1	1	1	1	1	1	1	1	1	1	1	1	1	1	1	1	1	1	1	1	1	1	1	1	1	1	1	1	1	1	1	1	1	1	1	1	1	1	1	1	1	1	1	1
Sukhinichi			54.1312	35.2755		1	1	1	1	1	1	1	1	1	1	1	1	1	1	1	1	1	1	1	1	1	1	1	1	0.999996	1	0.999999	1	0.999992	1	1	1	1	1	0.999994	0.999985	1	1	0.999993	1	0.999994	0.999999	0.999974	0.999984
Mstislavl			54.0227	31.7247		1	1	1	1	1	1	1	1	1	1	1	1	1	1	1	1	1	1	1	1	1	1	1	1	1	1	1	1	1	1	1	1	1	1	1	1	1	1	1	1	1	1	1	1
Novomoskovsk			54.0054	38.3096		1	1	1	1	1	1	1	1	1	1	1	1	1	1	1	1	1	1	1	1	1	0.999999	1	1	0.999999	1	0.999996	1	0.999995	1	1	1	1	1	0.999959	0.999976	1	0.999993	0.999935	1	0.999899	0.999967	0.999897	0.999839
Shchekino			54.0031	37.5167		1	1	1	1	1	1	1	1	1	1	1	1	1	1	1	1	1	1	1	1	1	0.999999	1	1	0.999996	1	0.999996	1	0.999992	1	1	1	1	1	0.999959	0.999963	1	0.999997	0.999935	1	0.999936	0.999979	0.999897	0.999839
Roslavl			53.9497	32.856		1	1	1	1	1	1	1	1	1	1	1	1	1	1	1	1	1	1	1	1	1	1	1	1	1	1	1	1	1	1	1	1	1	1	1	1	1	1	1	1	1	1	1	1
Minsk			53.9035	27.5684		1	1	1	1	1	1	1	1	1	1	1	1	1	1	1	1	1	1	1	1	1	1	1	1	1	1	1	1	1	1	1	1	1	1	1	1	1	1	1	1	1	1	1	1
Mogilev			53.8952	30.3168		1	1	1	1	1	1	1	1	1	1	1	1	1	1	1	1	1	1	1	1	1	1	1	1	1	1	1	1	1	1	1	1	1	1	1	1	1	1	1	1	1	1	1	1
Skopin			53.8277	39.5564		1	1	1	1	1	1	1	1	1	1	1	1	1	1	1	1	1	1	1	1	1	0.999999	1	1	1	1	0.999999	1	1	1	1	1	1	1	0.999996	0.999998	1	0.999993	0.999993	1	0.999984	0.999979	0.99999	0.999974
Ryazhsk			53.7208	40.0891		1	1	1	1	1	1	1	1	1	1	1	1	1	1	1	1	1	1	1	1	1	1	1	1	1	1	1	1	1	1	1	1	1	1	0.999998	0.999999	1	0.999997	0.999997	1	0.999994	0.999992	0.999997	0.999994
Plavsk			53.6799	37.251		1	1	1	1	1	1	1	1	1	1	1	1	1	1	1	1	1	1	1	1	1	1	1	1	0.999999	1	0.999999	1	0.999998	1	1	1	1	1	0.999994	0.999994	1	1	0.99999	1	0.999984	0.999997	0.999974	0.999974
Grodno			53.6796	23.8295		1	1	1	1	1	1	1	1	1	1	1	1	1	1	1	1	1	1	1	1	1	1	1	1	1	1	1	1	1	1	1	1	1	1	1	1	1	1	1	1	1	1	1	1
Vernadovka			53.3104	42.3806		1	1	1	1	1	1	1	1	1	1	1	1	1	1	1	1	1	1	1	1	1	1	1	1	1	1	1	1	1	1	1	1	1	1	1	1	1	1	1	1	1	1	1	1
Bryansk			53.2341	34.3569		1	1	1	1	1	1	1	1	1	1	1	1	1	1	1	1	1	1	1	1	1	1	1	1	1	1	1	1	1	1	1	1	1	1	1	1	1	1	1	1	1	1	1	1
Penza			53.2074	45.0064		1	1	1	1	1	1	1	1	1	1	1	1	1	1	1	1	1	1	1	1	1	1	1	1	1	1	1	1	1	1	1	1	1	1	1	1	1	1	1	1	1	1	1	1
Sizran			53.1581	48.4482		1	1	1	1	1	1	1	1	1	1	1	1	1	1	1	1	1	1	1	1	1	1	1	1	1	1	1	1	1	1	1	1	1	1	1	1	1	1	1	1	1	1	1	1
Baranavichy			53.1376	26.0187		1	1	1	1	1	1	1	1	1	1	1	1	1	1	1	1	1	1	1	1	1	1	1	1	1	1	1	1	1	1	1	1	1	1	1	1	1	1	1	1	1	1	1	1
Bobruisk			53.1359	29.2124		1	1	1	1	1	1	1	1	1	1	1	1	1	1	1	1	1	1	1	1	1	1	1	1	1	1	1	1	1	1	1	1	1	1	1	1	1	1	1	1	1	1	1	1
Orel			52.9663	36.0552		1	1	1	1	1	1	1	1	1	1	1	1	1	1	1	1	1	1	1	1	1	1	1	1	1	1	1	1	1	1	1	1	1	1	1	1	1	1	1	1	1	1	1	1
Michurinsk			52.8967	40.4975		1	1	1	1	1	1	1	1	1	1	1	1	1	1	1	1	1	1	1	1	1	1	1	1	1	1	1	1	1	1	1	1	1	1	1	1	1	1	1	1	1	1	1	1
Klintsy			52.7554	32.2429		1	1	1	1	1	1	1	1	1	1	1	1	1	1	1	1	1	1	1	1	1	1	1	1	1	1	1	1	1	1	1	1	1	1	1	1	1	1	1	1	1	1	1	1
Tambov			52.7209	41.4489		1	1	1	1	1	1	1	1	1	1	1	1	1	1	1	1	1	1	1	1	1	1	1	1	1	1	1	1	1	1	1	1	1	1	1	1	1	1	1	1	1	1	1	1
Lipetsk			52.6362	39.5812		1	1	1	1	1	1	1	1	1	1	1	1	1	1	1	1	1	1	1	1	1	1	1	1	1	1	1	1	1	1	1	1	1	1	1	1	1	1	1	1	1	1	1	1
Elets			52.6187	38.5032		1	1	1	1	1	1	1	1	1	1	1	1	1	1	1	1	1	1	1	1	1	1	1	1	1	1	1	1	1	1	1	1	1	1	1	1	1	1	1	1	1	1	1	1
Gryazi			52.4924	39.9333		1	1	1	1	1	1	1	1	1	1	1	1	1	1	1	1	1	1	1	1	1	1	1	1	1	1	1	1	1	1	1	1	1	1	1	1	1	1	1	1	1	1	1	1
Gomel			52.4309	30.9994		1	1	1	1	1	1	1	1	1	1	1	1	1	1	1	1	1	1	1	1	1	1	1	1	1	1	1	1	1	1	1	1	1	1	1	1	1	1	1	1	1	1	1	1
Livny			52.4264	37.6046		1	1	1	1	1	1	1	1	1	1	1	1	1	1	1	1	1	1	1	1	1	1	1	1	1	1	1	1	1	1	1	1	1	1	1	1	1	1	1	1	1	1	1	1
Rtishchevo			52.2535	43.8298		1	1	1	1	1	1	1	1	1	1	1	1	1	1	1	1	1	1	1	1	1	1	1	1	1	1	1	1	1	1	1	1	1	1	1	1	1	1	1	1	1	1	1	1
Pinsk			52.1191	26.0787		1	1	1	1	1	1	1	1	1	1	1	1	1	1	1	1	1	1	1	1	1	1	1	1	1	1	1	1	1	1	1	1	1	1	1	1	1	1	1	1	1	1	1	1
Brest			52.0928	23.7192		1	1	1	1	1	1	1	1	1	1	1	1	1	1	1	1	1	1	1	1	1	1	1	1	1	1	1	1	1	1	1	1	1	1	1	1	1	1	1	1	1	1	1	1
Druzhba			52.0543	33.9425		1	1	1	1	1	1	1	1	1	1	1	1	1	1	1	1	1	1	1	1	1	1	1	1	1	1	1	1	1	1	1	1	1	1	1	1	1	1	1	1	1	1	1	1
Kastornoe			51.8269	38.1246		1	1	1	1	1	1	1	1	1	1	1	1	1	1	1	1	1	1	1	1	1	1	1	1	1	1	1	1	1	1	1	1	1	1	1	1	1	1	1	1	1	1	1	1
Kursk			51.7313	36.1928		1	1	1	1	1	1	1	1	1	1	1	1	1	1	1	1	1	1	1	1	1	1	1	1	1	1	1	1	1	1	1	1	1	1	1	1	1	1	1	1	1	1	1	1
Voronezh			51.6678	39.2069		1	1	1	1	1	1	1	1	1	1	1	1	1	1	1	1	1	1	1	1	1	1	1	1	1	1	1	1	1	1	1	1	1	1	1	1	1	1	1	1	1	1	1	1
Balashov			51.5527	43.1266		1	1	1	1	1	1	1	1	1	1	1	1	1	1	1	1	1	1	1	1	1	1	1	1	1	1	1	1	1	1	1	1	1	1	1	1	1	1	1	1	1	1	1	1
Saratov			51.5473	46.0161		1	1	1	1	1	1	1	1	1	1	1	1	1	1	1	1	1	1	1	1	1	1	1	1	1	1	1	1	1	1	1	1	1	1	1	1	1	1	1	1	1	1	1	1
Chernigov			51.5048	31.2799		1	1	1	1	1	1	1	1	1	1	1	1	1	1	1	1	1	1	1	1	1	1	1	1	1	1	1	1	1	1	1	1	1	1	1	1	1	1	1	1	1	1	1	1
Borisoglebsk			51.3696	42.0993		1	1	1	1	1	1	1	1	1	1	1	1	1	1	1	1	1	1	1	1	1	1	1	1	1	1	1	1	1	1	1	1	1	1	1	1	1	1	1	1	1	1	1	1
Stary Oskol			51.3017	37.8432		1	1	1	1	1	1	1	1	1	1	1	1	1	1	1	1	1	1	1	1	1	1	1	1	1	1	1	1	1	1	1	1	1	1	1	1	1	1	1	1	1	1	1	1
Konotop			51.2426	33.1923		1	1	1	1	1	1	1	1	1	1	1	1	1	1	1	1	1	1	1	1	1	1	1	1	1	1	1	1	1	1	1	1	1	1	1	1	1	1	1	1	1	1	1	1
Talovaya			51.1259	40.7373		1	1	1	1	1	1	1	1	1	1	1	1	1	1	1	1	1	1	1	1	1	1	1	1	1	1	1	1	1	1	1	1	1	1	1	1	1	1	1	1	1	1	1	1
Liski			50.9874	39.5257		1	1	1	1	1	1	1	1	1	1	1	1	1	1	1	1	1	1	1	1	1	1	1	1	1	1	1	1	1	1	1	1	1	1	1	1	1	1	1	1	1	1	1	1
Sumy			50.9	34.8151		1	1	1	1	1	1	1	1	1	1	1	1	1	1	1	1	1	1	1	1	1	1	1	1	1	1	1	1	1	1	1	1	1	1	1	1	1	1	1	1	1	1	1	1
Lutsk			50.7465	25.3342		1	1	1	1	1	1	1	1	1	1	1	1	1	1	1	1	1	1	1	1	1	1	1	1	1	1	1	1	1	1	1	1	1	1	1	1	1	1	1	1	1	1	1	1
Rovno			50.6165	26.2498		1	1	1	1	1	1	1	1	1	1	1	1	1	1	1	1	1	1	1	1	1	1	1	1	1	1	1	1	1	1	1	1	1	1	1	1	1	1	1	1	1	1	1	1
Belgorod			50.5961	36.5885		1	1	1	1	1	1	1	1	1	1	1	1	1	1	1	1	1	1	1	1	1	1	1	1	1	1	1	1	1	1	1	1	1	1	1	1	1	1	1	1	1	1	1	1
Kiev			50.4577	30.5382		1	1	1	1	1	1	1	1	1	1	1	1	1	1	1	1	1	1	1	1	1	1	1	1	1	1	1	1	1	1	1	1	1	1	1	1	1	1	1	1	1	1	1	1
Zhitomir			50.2685	28.6718		1	1	1	1	1	1	1	1	1	1	1	1	1	1	1	1	1	1	1	1	1	1	1	1	1	1	1	1	1	1	1	1	1	1	1	1	1	1	1	1	1	1	1	1
Petrov Val			50.1387	45.1983		1	1	1	1	1	1	1	1	1	1	1	1	1	1	1	1	1	1	1	1	1	1	1	1	1	1	1	1	1	1	1	1	1	1	1	1	1	1	1	1	1	1	1	1
Mikhailovka			50.0632	43.2341		1	1	1	1	1	1	1	1	1	1	1	1	1	1	1	1	1	1	1	1	1	1	1	1	1	1	1	1	1	1	1	1	1	1	1	1	1	1	1	1	1	1	1	1
Kharkiv			49.9943	36.2552		1	1	1	1	1	1	1	1	1	1	1	1	1	1	1	1	1	1	1	1	1	1	1	1	1	1	1	1	1	1	1	1	1	1	1	1	1	1	1	1	1	1	1	1
Lviv			49.8359	24.0201		1	1	1	1	1	1	1	1	1	1	1	1	1	1	1	1	1	1	1	1	1	1	1	1	1	1	1	1	1	1	1	1	1	1	1	1	1	1	1	1	1	1	1	1
Belaya Tserkov			49.8026	30.1319		1	1	1	1	1	1	1	1	1	1	1	1	1	1	1	1	1	1	1	1	1	1	1	1	1	1	1	1	1	1	1	1	1	1	1	1	1	1	1	1	1	1	1	1
Poltava			49.5983	34.5356		1	1	1	1	1	1	1	1	1	1	1	1	1	1	1	1	1	1	1	1	1	1	1	1	1	1	1	1	1	1	1	1	1	1	1	1	1	1	1	1	1	1	1	1
Ternopil			49.5534	25.5986		1	1	1	1	1	1	1	1	1	1	1	1	1	1	1	1	1	1	1	1	1	1	1	1	1	1	1	1	1	1	1	1	1	1	1	1	1	1	1	1	1	1	1	1
Cherkassy			49.4305	32.0602		1	1	1	1	1	1	1	1	1	1	1	1	1	1	1	1	1	1	1	1	1	1	1	1	1	1	1	1	1	1	1	1	1	1	1	1	1	1	1	1	1	1	1	1
Khmelnytskyi			49.4199	26.9914		1	1	1	1	1	1	1	1	1	1	1	1	1	1	1	1	1	1	1	1	1	1	1	1	1	1	1	1	1	1	1	1	1	1	1	1	1	1	1	1	1	1	1	1
Vinnitsa			49.2313	28.4737		1	1	1	1	1	1	1	1	1	1	1	1	1	1	1	1	1	1	1	1	1	1	1	1	1	1	1	1	1	1	1	1	1	1	1	1	1	1	1	1	1	1	1	1
Kremenchuk			49.0864	33.434		1	1	1	1	1	1	1	1	1	1	1	1	1	1	1	1	1	1	1	1	1	1	1	1	1	1	1	1	1	1	1	1	1	1	1	1	1	1	1	1	1	1	1	1
Millerovo			48.9216	40.3949		1	1	1	1	1	1	1	1	1	1	1	1	1	1	1	1	1	1	1	1	1	1	1	1	1	1	1	1	1	1	1	1	1	1	1	1	1	1	1	1	1	1	1	1
Ivano-Frankivsk			48.9209	24.7098		1	1	1	1	1	1	1	1	1	1	1	1	1	1	1	1	1	1	1	1	1	1	1	1	1	1	1	1	1	1	1	1	1	1	1	1	1	1	1	1	1	1	1	1
Kramatorsk			48.7336	37.5823		1	1	1	1	1	1	1	1	1	1	1	1	1	1	1	1	1	1	1	1	1	1	1	1	1	1	1	1	1	1	1	1	1	1	1	1	1	1	1	1	1	1	1	1
Volgograd			48.7039	44.4524		1	1	1	1	1	1	1	1	1	1	1	1	1	1	1	1	1	1	1	1	1	1	1	1	1	1	1	1	1	1	1	1	1	1	1	1	1	1	1	1	1	1	1	1
Kamianets-Podilskyi			48.6829	26.5813		1	1	1	1	1	1	1	1	1	1	1	1	1	1	1	1	1	1	1	1	1	1	1	1	1	1	1	1	1	1	1	1	1	1	1	1	1	1	1	1	1	1	1	1
Uzhhorod			48.6227	22.2937		1	1	1	1	1	1	1	1	1	1	1	1	1	1	1	1	1	1	1	1	1	1	1	1	1	1	1	1	1	1	1	1	1	1	1	1	1	1	1	1	1	1	1	1
Lugansk			48.5765	39.3372		1	1	1	1	1	1	1	1	1	1	1	1	1	1	1	1	1	1	1	1	1	1	1	1	1	1	1	1	1	1	1	1	1	1	1	1	1	1	1	1	1	1	1	1
Kamyanske			48.5112	34.5929		1	1	1	1	1	1	1	1	1	1	1	1	1	1	1	1	1	1	1	1	1	1	1	1	1	1	1	1	1	1	1	1	1	1	1	1	1	1	1	1	1	1	1	1
Kropivnitskij			48.5108	32.244		1	1	1	1	1	1	1	1	1	1	1	1	1	1	1	1	1	1	1	1	1	1	1	1	1	1	1	1	1	1	1	1	1	1	1	1	1	1	1	1	1	1	1	1
Dnepropetrovsk			48.4844	35.0395		1	1	1	1	1	1	1	1	1	1	1	1	1	1	1	1	1	1	1	1	1	1	1	1	1	1	1	1	1	1	1	1	1	1	1	1	1	1	1	1	1	1	1	1
Morozovsk			48.3514	41.8225		1	1	1	1	1	1	1	1	1	1	1	1	1	1	1	1	1	1	1	1	1	1	1	1	1	1	1	1	1	1	1	1	1	1	1	1	1	1	1	1	1	1	1	1
Gorlovka			48.3227	38.0803		1	1	1	1	1	1	1	1	1	1	1	1	1	1	1	1	1	1	1	1	1	1	1	1	1	1	1	1	1	1	1	1	1	1	1	1	1	1	1	1	1	1	1	1
Chernivtsi			48.293	25.9377		1	1	1	1	1	1	1	1	1	1	1	1	1	1	1	1	1	1	1	1	1	1	1	1	1	1	1	1	1	1	1	1	1	1	1	1	1	1	1	1	1	1	1	1
Donetsk			48.0091	37.8292		1	1	1	1	1	1	1	1	1	1	1	1	1	1	1	1	1	1	1	1	1	1	1	1	1	1	1	1	1	1	1	1	1	1	1	1	1	1	1	1	1	1	1	1
Krivoy Rog			47.9126	33.4008		1	1	1	1	1	1	1	1	1	1	1	1	1	1	1	1	1	1	1	1	1	1	1	1	1	1	1	1	1	1	1	1	1	1	1	1	1	1	1	1	1	1	1	1
Zaporozhye			47.842	35.1578		1	1	1	1	1	1	1	1	1	1	1	1	1	1	1	1	1	1	1	1	1	1	1	1	1	1	1	1	1	1	1	1	1	1	1	1	1	1	1	1	1	1	1	1
Kotovsk			47.7474	29.5407		1	1	1	1	1	1	1	1	1	1	1	1	1	1	1	1	1	1	1	1	1	1	1	1	1	1	1	1	1	1	1	1	1	1	1	1	1	1	1	1	1	1	1	1
Shakhty			47.7092	40.2186		1	1	1	1	1	1	1	1	1	1	1	1	1	1	1	1	1	1	1	1	1	1	1	1	1	1	1	1	1	1	1	1	1	1	1	1	1	1	1	1	1	1	1	1
Rostov-na-Donu			47.2265	39.718		1	1	1	1	1	1	1	1	1	1	1	1	1	1	1	1	1	1	1	1	1	1	1	1	1	1	1	1	1	1	1	1	1	1	1	1	1	1	1	1	1	1	1	1
Mariupol			47.1189	37.5531		1	1	1	1	1	1	1	1	1	1	1	1	1	1	1	1	1	1	1	1	1	1	1	1	1	1	1	1	1	1	1	1	1	1	1	1	1	1	1	1	1	1	1	1
Mykolaiv			46.966	32.0282		1	1	1	1	1	1	1	1	1	1	1	1	1	1	1	1	1	1	1	1	1	1	1	1	1	1	1	1	1	1	1	1	1	1	1	1	1	1	1	1	1	1	1	1
Melitopol			46.8493	35.3604		1	1	1	1	1	1	1	1	1	1	1	1	1	1	1	1	1	1	1	1	1	1	1	1	1	1	1	1	1	1	1	1	1	1	1	1	1	1	1	1	1	1	1	1
Berdyansk			46.7694	36.8074		1	1	1	1	1	1	1	1	1	1	1	1	1	1	1	1	1	1	1	1	1	1	1	1	1	1	1	1	1	1	1	1	1	1	1	1	1	1	1	1	1	1	1	1
Kherson			46.6559	32.6178		1	1	1	1	1	1	1	1	1	1	1	1	1	1	1	1	1	1	1	1	1	1	1	1	1	1	1	1	1	1	1	1	1	1	1	1	1	1	1	1	1	1	1	1
Odessa			46.4634	30.7052		1	1	1	1	1	1	1	1	1	1	1	1	1	1	1	1	1	1	1	1	1	1	1	1	1	1	1	1	1	1	1	1	1	1	1	1	1	1	1	1	1	1	1	1
Elista			46.3826	44.2258		1	1	1	1	1	1	1	1	1	1	1	1	1	1	1	1	1	1	1	1	1	1	1	1	1	1	1	1	1	1	1	1	1	1	1	1	1	1	1	1	1	1	1	1
Astrakhan			46.3707	47.9879		1	1	1	1	1	1	1	1	1	1	1	1	1	1	1	1	1	1	1	1	1	1	1	1	1	1	1	1	1	1	1	1	1	1	1	1	1	1	1	1	1	1	1	1
Kerch			45.3562	36.4492		1	1	1	1	1	1	1	1	1	1	1	1	1	1	1	1	1	1	1	1	1	1	1	1	1	1	1	1	1	1	1	1	1	1	1	1	1	1	1	1	1	1	1	1
Evpatoria			45.2081	33.3602		1	1	1	1	1	1	1	1	1	1	1	1	1	1	1	1	1	1	1	1	1	1	1	1	1	1	1	1	1	1	1	1	1	1	1	1	1	1	1	1	1	1	1	1
Krasnodar			45.1058	38.9963		1	1	1	1	1	1	1	1	1	1	1	1	1	1	1	1	1	1	1	1	1	1	1	1	1	1	1	1	1	1	1	1	1	1	1	1	1	1	1	1	1	1	1	1
Stavropol			45.0591	41.9297		1	1	1	1	1	1	1	1	1	1	1	1	1	1	1	1	1	1	1	1	1	1	1	1	1	1	1	1	1	1	1	1	1	1	1	1	1	1	1	1	1	1	1	1
Simferopol			44.9595	34.1011		1	1	1	1	1	1	1	1	1	1	1	1	1	1	1	1	1	1	1	1	1	1	1	1	1	1	1	1	1	1	1	1	1	1	1	1	1	1	1	1	1	1	1	1
Sevastopol			44.5818	33.6263		1	1	1	1	1	1	1	1	1	1	1	1	1	1	1	1	1	1	1	1	1	1	1	1	1	1	1	1	1	1	1	1	1	1	1	1	1	1	1	1	1	1	1	1
Sochi			43.4415	39.9262		1	1	1	1	1	1	1	1	1	1	1	1	1	1	1	1	1	1	1	1	1	1	1	1	1	1	1	1	1	1	1	1	1	1	1	1	1	1	1	1	1	1	1	1
Tallin			59.4413	24.7396		1	1	1	1	1	1	1	1	1	1	1	1	1	1	1	1	1	1	1	1	1	1	1	1	1	1	1	1	1	1	1	1	1	1	1	1	1	1	1	1	1	1	1	1
Tartu			58.36	26.7271		1	1	1	1	1	1	1	1	1	1	1	1	1	1	1	1	1	1	1	1	1	1	1	1	1	1	1	1	1	1	1	1	1	1	1	1	1	1	1	1	1	1	1	1
Narva			59.3569	28.1149		1	1	1	1	1	1	1	1	1	1	1	1	1	1	1	1	1	1	1	1	1	1	1	1	1	1	1	1	1	1	1	1	1	1	1	1	1	1	1	1	1	1	1	1
Riga			56.968	24.101		1	1	1	1	1	1	1	1	1	1	1	1	1	1	1	1	1	1	1	1	1	1	1	1	1	1	1	1	1	1	1	1	1	1	1	1	1	1	1	1	1	1	1	1
Daugavpils			55.8837	26.5444		1	1	1	1	1	1	1	1	1	1	1	1	1	1	1	1	1	1	1	1	1	1	1	1	1	1	1	1	1	1	1	1	1	1	1	1	1	1	1	1	1	1	1	1
Liepaja			56.5295	21.0042		1	1	1	1	1	1	1	1	1	1	1	1	1	1	1	1	1	1	1	1	1	1	1	1	1	1	1	1	1	1	1	1	1	1	1	1	1	1	1	1	1	1	1	1
Vilnius			54.6854	25.2625		1	1	1	1	1	1	1	1	1	1	1	1	1	1	1	1	1	1	1	1	1	1	1	1	1	1	1	1	1	1	1	1	1	1	1	1	1	1	1	1	1	1	1	1
Kaunas			54.8966	23.9437		1	1	1	1	1	1	1	1	1	1	1	1	1	1	1	1	1	1	1	1	1	1	1	1	1	1	1	1	1	1	1	1	1	1	1	1	1	1	1	1	1	1	1	1
[truncated: 131 more columns]

## Sheet: 2009
						St. Petersburg	Vologda	Chudovo	Velikiy Novgorod	Galich	Krasnyj Kholm	Rybinsk	Valdai	Bologoye	Dno	Pskov	Kostroma	Yaroslavl	Vyshniy Volochek	Torzhok	Ivanovo	Peno	Tver	Dubna	Konakovo	Yoshkar-Ola	Alexandrov	Kovrov	Velikie Luki	Klin	Nizhny Novgorod	Sergiev Posad	Rzhev	Solnechnogorsk	Zubtsov	Cheboksary	Gorbatov	Vladimir	Nevel	Pushkino	Zelenograd	Pavlovo	Petushki	Korolev	Kazan	Staraya Kupavna	Orekhovo-Zuyevo	Moscow	Lyubertsy
						30.3196	39.9094	31.6525	31.2749	42.3489	37.1095	38.8452	33.2429	34.0651	29.96	28.3823	40.9276	39.8862	34.5607	34.9576	40.9851	32.7306	35.9338	37.1711	36.7681	47.8953	38.7132	41.31	30.5299	36.7293	44.0327	38.1401	34.3283	36.9774	34.5812	47.2468	43.0622	40.4101	29.9291	37.8355	37.1946	43.0658	39.4557	37.8443	49.1606	38.1756	38.9955	37.615	37.8909
			latitude	longitude		59.9304	59.1986	59.1242	58.529	58.3818	58.0541	58.0437	57.9704	57.8898	57.8274	57.8069	57.7668	57.6329	57.5843	57.0471	57.0123	56.9121	56.8524	56.7492	56.712	56.6425	56.3976	56.3615	56.3423	56.335	56.3215	56.312	56.2642	56.1852	56.176	56.1441	56.1311	56.1303	56.036	56.0101	55.9914	55.9649	55.9336	55.9137	55.8135	55.8124	55.8082	55.757	55.6797
Cities						4.96926e-10	2.84115e-06	7.08529e-08	2.21802e-07	3.90118e-06	0.0016692	0.000816933	5.52723e-05	0.000309833	3.95947e-08	8.82267e-10	0.00031725	0.00172026	0.00158164	0.0128204	0.00261509	0.000110198	0.112482	0.464293	0.469569	3.40876e-10	0.532499	0.0071383	5.86283e-07	0.779388	1.29024e-05	0.821683	0.0104264	0.899426	0.0149344	2.28647e-09	0.000133459	0.0630354	1.3518e-07	0.998942	0.971705	0.000130656	0.462796	0.999792	1.29566e-11	0.996462	0.718006	1	0.998632
St. Petersburg			59.9304	30.3196		1	1	1	1	1	1	1	1	1	1	1	1	1	1	1	1	1	1	1	1	1	1	1	1	1	1	1	1	1	1	1	1	1	1	1	1	1	1	1	1	1	1	1	1
Vologda			59.1986	39.9094		1	0.999997	1	1	1	1	0.999999	1	1	1	1	1	0.999999	1	1	1	1	1	1	1	1	1	1	1	1	1	1	1	1	1	1	1	1	1	1	1	1	1	1	1	1	1	1	1
Chudovo			59.1242	31.6525		1	1	1	1	1	1	1	1	1	1	1	1	1	1	1	1	1	1	1	1	1	1	1	1	1	1	1	1	1	1	1	1	1	1	1	1	1	1	1	1	1	1	1	1
Velikiy Novgorod			58.529	31.2749		1	1	1	1	1	1	1	1	1	1	1	1	1	1	1	1	1	1	1	1	1	1	1	1	1	1	1	1	1	1	1	1	1	1	1	1	1	1	1	1	1	1	1	1
Galich			58.3818	42.3489		1	1	1	1	0.999996	1	1	1	1	1	1	0.999998	0.999999	1	1	0.999999	1	1	1	1	1	1	1	1	1	1	1	1	1	1	1	1	1	1	1	1	1	1	1	1	1	1	1	1
Krasnyj Kholm			58.0541	37.1095		1	1	1	1	1	0.998331	0.999992	1	1	1	1	1	0.999999	0.999999	0.999995	1	1	0.999885	0.999525	0.99952	1	0.999965	1	1	0.999873	1	0.999915	1	0.999941	1	1	1	1	1	0.999974	0.999975	1	0.999999	0.999984	1	0.999993	0.999997	0.999993	0.999996
Rybinsk			58.0437	38.8452		1	1	1	1	1	0.999983	0.999183	1	1	1	1	0.999999	0.999956	1	1	0.999999	1	0.999995	0.99988	0.999923	1	0.999863	1	1	0.99998	1	0.999915	1	0.999985	1	1	1	0.999998	1	0.999974	0.99999	1	0.999992	0.999984	1	0.99999	0.999993	0.999996	0.999996
Valdai			57.9704	33.2429		1	1	1	1	1	1	1	0.999945	0.999969	1	1	1	1	0.999975	0.999987	1	1	0.999988	0.999998	0.999995	1	1	1	1	0.999998	1	1	0.999999	0.999999	0.999999	1	1	1	1	1	1	1	1	1	1	1	1	1	1
Bologoye			57.8898	34.0651		1	1	1	1	1	1	1	0.999994	0.99969	1	1	1	1	0.999748	0.999918	1	1	0.999927	0.999988	0.999969	1	1	1	1	0.999987	1	0.999999	0.999997	0.999994	0.999998	1	1	1	1	0.999999	0.999997	1	1	1	1	1	1	1	1
Dno			57.8274	29.96		1	1	1	1	1	1	1	1	1	1	1	1	1	1	1	1	1	1	1	1	1	1	1	1	1	1	1	1	1	1	1	1	1	1	1	1	1	1	1	1	1	1	1	1
Pskov			57.8069	28.3823		1	1	1	1	1	1	1	1	1	1	1	1	1	1	1	1	1	1	1	1	1	1	1	1	1	1	1	1	1	1	1	1	1	1	1	1	1	1	1	1	1	1	1	1
Kostroma			57.7668	40.9276		1	1	1	1	1	1	0.999998	1	1	1	1	0.999683	0.99989	1	1	0.999934	1	1	0.999995	0.999999	1	0.999945	0.999995	1	0.999999	1	0.999979	1	0.999999	1	1	1	0.999984	1	0.999996	0.999999	1	0.999981	0.999997	1	0.999996	0.999993	0.999999	0.999999
Yaroslavl			57.6329	39.8862		1	1	1	1	1	0.999999	0.999979	1	1	1	1	0.99998	0.99828	1	1	0.999973	1	0.999999	0.999924	0.999969	1	0.999455	0.999997	1	0.999987	1	0.999788	1	0.999985	1	1	1	0.999974	1	0.999959	0.99999	1	0.999925	0.999974	1	0.999974	0.999953	0.99999	0.99999
Vyshniy Volochek			57.5843	34.5607		1	1	1	1	1	0.999999	1	0.999999	0.999951	1	1	1	1	0.998418	0.999184	1	1	0.999544	0.99988	0.999696	1	0.999999	1	1	0.999873	1	0.999995	0.999989	0.999941	0.99999	1	1	1	1	0.999996	0.999984	1	1	0.999996	1	0.999999	1	0.999997	0.999998
Torzhok			57.0471	34.9576		1	1	1	1	1	0.999999	1	1	0.999998	1	1	1	1	0.999899	0.98718	1	1	0.992838	0.999248	0.998096	1	0.999991	1	1	0.998003	1	0.999946	0.999894	0.999419	0.999848	1	1	1	1	0.999935	0.999749	1	1	0.999959	1	0.999984	0.999998	0.999959	0.999984
Ivanovo			57.0123	40.9851		1	1	1	1	1	1	1	1	1	1	1	0.999992	0.999983	1	1	0.997385	1	1	0.999988	0.999997	1	0.999455	0.999819	1	0.999997	1	0.999866	1	0.999994	1	1	1	0.99936	1	0.999959	0.999994	1	0.999527	0.999974	1	0.999959	0.999815	0.99999	0.999984
Peno			56.9121	32.7306		1	1	1	1	1	1	1	1	0.999999	1	1	1	1	0.999996	0.999979	1	0.99989	0.999982	0.999998	0.999995	1	1	1	1	0.999992	1	1	0.999958	0.999996	0.999976	1	1	1	1	1	0.999998	1	1	1	1	1	1	1	1
Tver			56.8524	35.9338		1	1	1	1	1	0.999998	1	1	1	1	1	1	1	0.999994	0.999184	1	1	0.887518	0.988195	0.952686	1	0.999863	1	1	0.980184	1	0.999159	0.999958	0.990868	0.999904	1	1	1	1	0.998978	0.996061	1	0.999992	0.999354	1	0.999743	0.99997	0.999354	0.999742
Dubna			56.7492	37.1711		1	1	1	1	1	0.999998	1	1	1	1	1	1	1	1	0.999979	1	1	0.99714	0.535707	0.812493	1	0.994594	1	1	0.921468	1	0.979108	0.999997	0.942731	0.999994	1	1	0.999996	1	0.98395	0.975294	1	0.999811	0.989849	1	0.99596	0.999265	0.993584	0.997442
Konakovo			56.712	36.7681		1	1	1	1	1	0.999998	1	1	1	1	1	1	1	0.999999	0.999948	1	1	0.988666	0.8146	0.530431	1	0.997841	1	1	0.875723	1	0.991658	0.999993	0.942731	0.999985	1	1	0.999998	1	0.989858	0.975294	1	0.999925	0.993586	1	0.997447	0.999707	0.995946	0.997442
Yoshkar-Ola			56.6425	47.8953		1	1	1	1	1	1	1	1	1	1	1	1	1	1	1	1	1	1	1	1	1	1	1	1	1	1	1	1	1	1	1	1	1	1	1	1	1	1	1	1	1	1	1	1
Alexandrov			56.3976	38.7132		1	1	1	1	1	1	1	1	1	1	1	1	0.999998	1	1	0.999997	1	0.999971	0.995286	0.998096	1	0.467501	0.999995	1	0.99684	1	0.868979	1	0.99423	1	1	1	0.999596	1	0.959807	0.990134	1	0.981379	0.97458	1	0.959907	0.97111	0.989847	0.983955
Kovrov			56.3615	41.31		1	1	1	1	1	1	1	1	1	1	1	1	0.999999	1	1	0.999934	1	1	0.999997	0.999999	1	0.999656	0.992862	1	0.999998	1	0.999915	1	0.999996	1	1	0.999999	0.995986	1	0.999959	0.999994	0.999999	0.998124	0.999959	1	0.999897	0.999536	0.999984	0.999974
Velikie Luki			56.3423	30.5299		1	1	1	1	1	1	1	1	1	1	1	1	1	1	1	1	1	1	1	1	1	1	1	0.999999	1	1	1	1	1	1	1	1	1	1	1	1	1	1	1	1	1	1	1	1
Klin			56.335	36.7293		1	1	1	1	1	1	1	1	1	1	1	1	1	1	0.999967	1	1	0.99714	0.953217	0.925125	1	0.997841	1	1	0.220612	1	0.986798	0.999989	0.640844	0.999962	1	1	0.999998	1	0.974601	0.90209	1	0.999811	0.97458	1	0.993607	0.999265	0.974574	0.989861
Nizhny Novgorod			56.3215	44.0327		1	1	1	1	1	1	1	1	1	1	1	1	1	1	1	1	1	1	1	1	1	1	0.999997	1	1	0.999987	1	1	1	1	1	0.999992	0.999997	1	1	1	0.999995	0.999999	1	1	1	1	1	1
Sergiev Posad			56.312	38.1401		1	1	1	1	1	1	1	1	1	1	1	1	1	1	0.999999	1	1	0.999885	0.988195	0.995233	1	0.915091	0.999999	1	0.987478	1	0.178317	1	0.963811	0.999999	1	1	0.999898	1	0.840715	0.960903	1	0.992564	0.89926	1	0.936553	0.981744	0.959764	0.959819
Rzhev			56.2642	34.3283		1	1	1	1	1	1	1	1	1	1	1	1	1	0.999998	0.99987	1	1	0.999544	0.99988	0.999696	1	0.999998	1	1	0.999203	1	0.999986	0.989574	0.999419	0.994036	1	1	1	1	0.999959	0.999749	1	1	0.999959	1	0.999984	0.999999	0.999935	0.999974
Solnechnogorsk			56.1852	36.9774		1	1	1	1	1	1	1	1	1	1	1	1	1	1	0.999992	1	1	0.998858	0.970437	0.970101	1	0.996584	1	1	0.688777	1	0.966939	0.999993	0.100574	0.999985	1	1	0.999996	1	0.936395	0.754805	1	0.999701	0.936341	1	0.98399	0.998161	0.936327	0.974609
Zubtsov			56.176	34.5812		1	1	1	1	1	1	1	1	1	1	1	1	1	0.999999	0.99987	1	1	0.999278	0.99981	0.99952	1	0.999997	1	1	0.998003	1	0.999966	0.995837	0.99908	0.985066	1	1	1	1	0.999897	0.999372	1	1	0.999897	1	0.999974	0.999998	0.999837	0.999935
Cheboksary			56.1441	47.2468		1	1	1	1	1	1	1	1	1	1	1	1	1	1	1	1	1	1	1	1	1	1	1	1	1	1	1	1	1	1	1	1	1	1	1	1	1	1	1	1	1	1	1	1
Gorbatov			56.1311	43.0622		1	1	1	1	1	1	1	1	1	1	1	1	1	1	1	0.999998	1	1	1	1	1	0.999998	0.999954	1	1	0.999999	0.999999	1	1	1	1	0.999867	0.999959	1	1	1	0.999948	0.999988	1	1	0.999999	0.999995	1	1
Vladimir			56.1303	40.4101		1	1	1	1	1	1	1	1	1	1	1	1	0.999999	1	1	0.999973	1	1	0.99997	0.999988	1	0.996584	0.999545	1	0.99998	1	0.99867	1	0.999941	1	1	1	0.936965	1	0.999354	0.9999	1	0.970533	0.999354	1	0.998387	0.99271	0.999742	0.999354
Nevel			56.036	29.9291		1	1	1	1	1	1	1	1	1	1	1	1	1	1	1	1	1	1	1	1	1	1	1	1	1	1	1	1	1	1	1	1	1	1	1	1	1	1	1	1	1	1	1	1
Pushkino			56.0101	37.8355		1	1	1	1	1	1	1	1	1	1	1	1	1	1	0.999999	1	1	0.999885	0.99254	0.995233	1	0.978575	1	1	0.980184	1	0.868979	1	0.942731	0.999998	1	1	0.999959	1	0.0010576	0.845058	1	0.995301	0.368216	1	0.748558	0.981744	0.747666	0.840764
Zelenograd			55.9914	37.1946		1	1	1	1	1	1	1	1	1	1	1	1	1	1	0.999997	1	1	0.999544	0.988195	0.988061	1	0.994594	1	1	0.921468	1	0.966939	0.999997	0.773044	0.99999	1	1	0.999994	1	0.840715	0.0282955	1	0.999251	0.840579	1	0.936553	0.995393	0.840546	0.936414
Pavlovo			55.9649	43.0658		1	1	1	1	1	1	1	1	1	1	1	1	1	1	1	0.999999	1	1	1	1	1	0.999998	0.999971	1	1	0.999999	0.999999	1	1	1	1	0.999947	0.999974	1	1	1	0.999869	0.999981	1	1	0.999999	0.999993	1	1
Petushki			55.9336	39.4557		1	1	1	1	1	1	1	1	1	1	1	1	1	1	1	0.999997	1	0.999998	0.99981	0.999923	1	0.978575	0.999971	1	0.999682	1	0.986798	1	0.999419	1	1	1	0.995986	1	0.989858	0.998427	1	0.537204	0.989849	1	0.974664	0.818822	0.995946	0.989861
Korolev			55.9137	37.8443		1	1	1	1	1	1	1	1	1	1	1	1	1	1	0.999999	1	1	0.999927	0.995286	0.996987	1	0.986461	1	1	0.980184	1	0.917206	1	0.942731	0.999998	1	1	0.999959	1	0.368753	0.845058	1	0.995301	0.000207528	1	0.602096	0.97111	0.600683	0.748011
Kazan			55.8135	49.1606		1	1	1	1	1	1	1	1	1	1	1	1	1	1	1	1	1	1	1	1	1	1	1	1	1	1	1	1	1	1	1	1	1	1	1	1	1	1	1	1	1	1	1	1
Staraya Kupavna			55.8124	38.1756		1	1	1	1	1	1	1	1	1	1	1	1	1	1	1	1	1	0.999971	0.998118	0.998797	1	0.978575	0.999999	1	0.995	1	0.947681	1	0.985549	1	1	1	0.999898	1	0.747932	0.938129	1	0.988233	0.600766	1	0.00353845	0.927653	0.840546	0.601229
Orekhovo-Zuyevo			55.8082	38.9955		1	1	1	1	1	1	1	1	1	1	1	1	1	1	1	0.999999	1	0.999995	0.999525	0.999808	1	0.978575	0.999995	1	0.999203	1	0.979108	1	0.997696	1	1	1	0.99936	1	0.974601	0.993766	1	0.883221	0.959773	1	0.899595	0.281994	0.983933	0.959819
Moscow			55.757	37.615		1	1	1	1	1	1	1	1	1	1	1	1	1	1	0.999999	1	1	0.999927	0.997021	0.998096	1	0.994594	1	1	0.980184	1	0.966939	0.999999	0.942731	0.999998	1	1	0.999984	1	0.747932	0.845058	1	0.998124	0.600766	1	0.84111	0.988464	0	0.601229
Lyubertsy			55.6797	37.8909		1	1	1	1	1	1	1	1	1	1	1	1	1	1	1	1	1	0.999971	0.998811	0.998797	1	0.991444	1	1	0.992087	1	0.966939	1	0.977132	0.999999	1	1	0.999959	1	0.840715	0.938129	1	0.995301	0.747718	1	0.602096	0.97111	0.600683	0.00136787
Odintsovo			55.6554	37.2893		1	1	1	1	1	1	1	1	1	1	1	1	1	1	0.999999	1	1	0.999927	0.998118	0.998096	1	0.997841	1	1	0.980184	1	0.986798	0.999999	0.942731	0.999996	1	1	0.999994	1	0.899345	0.845058	1	0.999251	0.89926	1	0.936553	0.995393	0.600683	0.840764
Gus-Khrustalnyj			55.6035	40.6569		1	1	1	1	1	1	1	1	1	1	1	1	1	1	1	0.999998	1	1	0.999995	0.999998	1	0.999455	0.999885	1	0.999995	1	0.999788	1	0.999985	1	1	1	0.995986	1	0.999742	0.99996	1	0.988233	0.999742	1	0.999356	0.995393	0.999837	0.999592
Murom			55.5778	42.0531		1	1	1	1	1	1	1	1	1	1	1	1	1	1	1	0.999999	1	1	1	1	1	0.999986	0.999928	1	1	1	0.999995	1	1	1	1	0.999998	0.999744	1	0.999996	0.999999	0.999997	0.999811	0.999996	1	0.999984	0.999883	0.999997	0.999993
Kurovskoye			55.5732	38.8806		1	1	1	1	1	1	1	1	1	1	1	1	1	1	1	1	1	0.999997	0.99981	0.999879	1	0.991444	0.999997	1	0.999496	1	0.986798	1	0.998544	1	1	1	0.999596	1	0.974601	0.996061	1	0.953368	0.97458	1	0.899595	0.818822	0.974574	0.936414
Novopolotsk			55.5376	28.6368		1	1	1	1	1	1	1	1	1	1	1	1	1	1	1	1	1	1	1	1	1	1	1	1	1	1	1	1	1	1	1	1	1	1	1	1	1	1	1	1	1	1	1	1
Mozhaysk			55.5087	36.0149		1	1	1	1	1	1	1	1	1	1	1	1	1	1	0.999997	1	1	0.999885	0.9997	0.99924	1	0.999913	1	1	0.992087	1	0.999469	0.999973	0.990868	0.999939	1	1	1	1	0.997441	0.984388	1	0.999981	0.995947	1	0.998387	0.999883	0.989847	0.995951
Podolsk			55.4314	37.5408		1	1	1	1	1	1	1	1	1	1	1	1	1	1	1	1	1	0.999982	0.999525	0.99952	1	0.998636	1	1	0.995	1	0.991658	1	0.985549	0.999998	1	1	0.999994	1	0.959807	0.960903	1	0.998814	0.936341	1	0.936553	0.99271	0.840546	0.840764
Arzamas			55.405	43.8319		1	1	1	1	1	1	1	1	1	1	1	1	1	1	1	1	1	1	1	1	1	1	0.999999	1	1	1	1	1	1	1	1	0.999998	0.999998	1	1	1	0.999997	0.999999	1	1	1	1	1	1
Naro-Fominsk			55.3889	36.7283		1	1	1	1	1	1	1	1	1	1	1	1	1	1	0.999999	1	1	0.999954	0.999525	0.99952	1	0.999782	1	1	0.995	1	0.99867	0.999997	0.985549	0.99999	1	1	0.999999	1	0.989858	0.960903	1	0.999881	0.983937	1	0.989883	0.999265	0.959764	0.974609
Voskresensk			55.3137	38.6884		1	1	1	1	1	1	1	1	1	1	1	1	1	1	1	1	1	0.999998	0.999924	0.999952	1	0.997841	0.999999	1	0.999682	1	0.996669	1	0.998544	1	1	1	0.999898	1	0.98395	0.996061	1	0.988233	0.983937	1	0.936553	0.954283	0.974574	0.936414
Vyazma			55.2061	34.3057		1	1	1	1	1	1	1	1	1	1	1	1	1	1	0.999999	1	1	0.999993	0.999995	0.999988	1	1	1	1	0.99992	1	0.999997	0.999958	0.999907	0.999904	1	1	1	1	0.999984	0.9999	1	1	0.999984	1	0.99999	0.999999	0.999959	0.999974
Vitebsk			55.1878	30.1856		1	1	1	1	1	1	1	1	1	1	1	1	1	1	1	1	1	1	1	1	1	1	1	1	1	1	1	1	1	1	1	1	1	1	1	1	1	1	1	1	1	1	1	1
Chekhov			55.1523	37.446		1	1	1	1	1	1	1	1	1	1	1	1	1	1	1	1	1	0.999993	0.99988	0.999879	1	0.999656	1	1	0.998738	1	0.99867	1	0.996354	0.999999	1	1	0.999997	1	0.989858	0.984388	1	0.999527	0.983937	1	0.98399	0.997089	0.959764	0.959819
Obninsk			55.1127	36.6069		1	1	1	1	1	1	1	1	1	1	1	1	1	1	1	1	1	0.999988	0.999924	0.999879	1	0.999913	1	1	0.998738	1	0.999469	0.999998	0.996354	0.999994	1	1	1	1	0.997441	0.990134	1	0.999952	0.995947	1	0.997447	0.999707	0.989847	0.989861
Kolomna			55.0832	38.7904		1	1	1	1	1	1	1	1	1	1	1	1	1	1	1	1	1	1	0.99997	0.999981	1	0.999455	1	1	0.999873	1	0.99867	1	0.999633	1	1	1	0.999936	1	0.99595	0.998427	1	0.995301	0.993586	1	0.98399	0.981744	0.993584	0.983955
Yartsevo			55.0789	32.6794		1	1	1	1	1	1	1	1	1	1	1	1	1	1	1	1	1	1	1	1	1	1	1	1	0.999999	1	1	0.999996	0.999999	0.999994	1	1	1	1	1	0.999999	1	1	1	1	1	1	1	1
Serpukhov			54.9234	37.4145		1	1	1	1	1	1	1	1	1	1	1	1	1	1	1	1	1	0.999997	0.999952	0.999952	1	0.999863	1	1	0.999496	1	0.999469	1	0.998544	1	1	1	0.999998	1	0.99595	0.996061	1	0.999811	0.993586	1	0.993607	0.998838	0.983933	0.983955
Stupino			54.8853	38.1001		1	1	1	1	1	1	1	1	1	1	1	1	1	1	1	1	1	0.999999	0.999981	0.999981	1	0.999782	1	1	0.999799	1	0.999469	1	0.999419	1	1	1	0.999994	1	0.997441	0.998427	1	0.999251	0.995947	1	0.989883	0.997089	0.989847	0.983955
Smolensk			54.7123	32.1054		1	1	1	1	1	1	1	1	1	1	1	1	1	1	1	1	1	1	1	1	1	1	1	1	1	1	1	1	1	1	1	1	1	1	1	1	1	1	1	1	1	1	1	1
Ryazan			54.6149	39.701		1	1	1	1	1	1	1	1	1	1	1	1	1	1	1	1	1	1	0.999999	1	1	0.999965	1	1	0.999997	1	0.999946	1	0.999991	1	1	1	0.999974	1	0.999837	0.99996	1	0.999527	0.999837	1	0.999356	0.998838	0.999742	0.999592
Uzunovo			54.5428	38.6159		1	1	1	1	1	1	1	1	1	1	1	1	1	1	1	1	1	1	0.999997	0.999998	1	0.999965	1	1	0.99998	1	0.999915	1	0.999941	1	1	1	0.999996	1	0.999592	0.999749	1	0.999701	0.999354	1	0.998387	0.998838	0.998977	0.997442
Kaluga			54.5156	36.3259		1	1	1	1	1	1	1	1	1	1	1	1	1	1	1	1	1	0.999999	0.999995	0.999995	1	0.999997	1	1	0.99992	1	0.999979	1	0.999853	0.999999	1	1	1	1	0.999837	0.999603	1	0.999995	0.999742	1	0.999837	0.99997	0.999354	0.999354
Aleksin			54.5092	37.0234		1	1	1	1	1	1	1	1	1	1	1	1	1	1	1	1	1	1	0.999995	0.999995	1	0.999991	1	1	0.99992	1	0.999946	1	0.999853	1	1	1	1	1	0.999592	0.999603	1	0.999981	0.999354	1	0.999356	0.999883	0.998381	0.998383
Orsha			54.5079	30.4168		1	1	1	1	1	1	1	1	1	1	1	1	1	1	1	1	1	1	1	1	1	1	1	1	1	1	1	1	1	1	1	1	1	1	1	1	1	1	1	1	1	1	1	1
Sasovo			54.345	41.9189		1	1	1	1	1	1	1	1	1	1	1	1	1	1	1	1	1	1	1	1	1	1	1	1	1	1	1	1	1	1	1	1	0.999997	1	1	1	1	0.999992	0.999999	1	0.999998	0.999993	1	0.999999
Ulyanovsk			54.3063	48.2633		1	1	1	1	1	1	1	1	1	1	1	1	1	1	1	1	1	1	1	1	1	1	1	1	1	1	1	1	1	1	1	1	1	1	1	1	1	1	1	1	1	1	1	1
Borisov			54.2212	28.5051		1	1	1	1	1	1	1	1	1	1	1	1	1	1	1	1	1	1	1	1	1	1	1	1	1	1	1	1	1	1	1	1	1	1	1	1	1	1	1	1	1	1	1	1
Tula			54.1941	37.6188		1	1	1	1	1	1	1	1	1	1	1	1	1	1	1	1	1	1	0.999999	0.999999	1	0.999994	1	1	0.999987	1	0.999986	1	0.999977	1	1	1	1	1	0.999897	0.9999	1	0.999988	0.999837	1	0.999743	0.999926	0.999591	0.999592
Saransk			54.1887	45.1846		1	1	1	1	1	1	1	1	1	1	1	1	1	1	1	1	1	1	1	1	1	1	1	1	1	1	1	1	1	1	1	1	1	1	1	1	1	1	1	1	1	1	1	1
Sukhinichi			54.1312	35.2755		1	1	1	1	1	1	1	1	1	1	1	1	1	1	1	1	1	1	1	1	1	1	1	1	0.999995	1	0.999999	1	0.999991	1	1	1	1	1	0.999993	0.999984	1	1	0.999993	1	0.999993	0.999999	0.999974	0.999984
Mstislavl			54.0227	31.7247		1	1	1	1	1	1	1	1	1	1	1	1	1	1	1	1	1	1	1	1	1	1	1	1	1	1	1	1	1	1	1	1	1	1	1	1	1	1	1	1	1	1	1	1
Novomoskovsk			54.0054	38.3096		1	1	1	1	1	1	1	1	1	1	1	1	1	1	1	1	1	1	1	1	1	0.999998	1	1	0.999998	1	0.999995	1	0.999994	1	1	1	1	1	0.999959	0.999975	1	0.999988	0.999935	1	0.999897	0.999953	0.999897	0.999837
Shchekino			54.0031	37.5167		1	1	1	1	1	1	1	1	1	1	1	1	1	1	1	1	1	1	1	1	1	0.999999	1	1	0.999995	1	0.999995	1	0.999991	1	1	1	1	1	0.999959	0.99996	1	0.999995	0.999935	1	0.999935	0.99997	0.999897	0.999837
Roslavl			53.9497	32.856		1	1	1	1	1	1	1	1	1	1	1	1	1	1	1	1	1	1	1	1	1	1	1	1	1	1	1	1	1	1	1	1	1	1	1	1	1	1	1	1	1	1	1	1
Minsk			53.9035	27.5684		1	1	1	1	1	1	1	1	1	1	1	1	1	1	1	1	1	1	1	1	1	1	1	1	1	1	1	1	1	1	1	1	1	1	1	1	1	1	1	1	1	1	1	1
Mogilev			53.8952	30.3168		1	1	1	1	1	1	1	1	1	1	1	1	1	1	1	1	1	1	1	1	1	1	1	1	1	1	1	1	1	1	1	1	1	1	1	1	1	1	1	1	1	1	1	1
Skopin			53.8277	39.5564		1	1	1	1	1	1	1	1	1	1	1	1	1	1	1	1	1	1	1	1	1	0.999999	1	1	1	1	0.999999	1	0.999999	1	1	1	1	1	0.999996	0.999997	1	0.999988	0.999993	1	0.999984	0.99997	0.99999	0.999974
Ryazhsk			53.7208	40.0891		1	1	1	1	1	1	1	1	1	1	1	1	1	1	1	1	1	1	1	1	1	1	1	1	1	1	0.999999	1	1	1	1	1	1	1	0.999998	0.999999	1	0.999995	0.999997	1	0.999993	0.999988	0.999997	0.999993
Plavsk			53.6799	37.251		1	1	1	1	1	1	1	1	1	1	1	1	1	1	1	1	1	1	1	1	1	1	1	1	0.999999	1	0.999999	1	0.999998	1	1	1	1	1	0.999993	0.999994	1	0.999999	0.99999	1	0.999984	0.999995	0.999974	0.999974
Grodno			53.6796	23.8295		1	1	1	1	1	1	1	1	1	1	1	1	1	1	1	1	1	1	1	1	1	1	1	1	1	1	1	1	1	1	1	1	1	1	1	1	1	1	1	1	1	1	1	1
Vernadovka			53.3104	42.3806		1	1	1	1	1	1	1	1	1	1	1	1	1	1	1	1	1	1	1	1	1	1	1	1	1	1	1	1	1	1	1	1	1	1	1	1	1	1	1	1	1	1	1	1
Bryansk			53.2341	34.3569		1	1	1	1	1	1	1	1	1	1	1	1	1	1	1	1	1	1	1	1	1	1	1	1	1	1	1	1	1	1	1	1	1	1	1	1	1	1	1	1	1	1	1	1
Penza			53.2074	45.0064		1	1	1	1	1	1	1	1	1	1	1	1	1	1	1	1	1	1	1	1	1	1	1	1	1	1	1	1	1	1	1	1	1	1	1	1	1	1	1	1	1	1	1	1
Sizran			53.1581	48.4482		1	1	1	1	1	1	1	1	1	1	1	1	1	1	1	1	1	1	1	1	1	1	1	1	1	1	1	1	1	1	1	1	1	1	1	1	1	1	1	1	1	1	1	1
Baranavichy			53.1376	26.0187		1	1	1	1	1	1	1	1	1	1	1	1	1	1	1	1	1	1	1	1	1	1	1	1	1	1	1	1	1	1	1	1	1	1	1	1	1	1	1	1	1	1	1	1
Bobruisk			53.1359	29.2124		1	1	1	1	1	1	1	1	1	1	1	1	1	1	1	1	1	1	1	1	1	1	1	1	1	1	1	1	1	1	1	1	1	1	1	1	1	1	1	1	1	1	1	1
Orel			52.9663	36.0552		1	1	1	1	1	1	1	1	1	1	1	1	1	1	1	1	1	1	1	1	1	1	1	1	1	1	1	1	1	1	1	1	1	1	1	1	1	1	1	1	1	1	1	1
Michurinsk			52.8967	40.4975		1	1	1	1	1	1	1	1	1	1	1	1	1	1	1	1	1	1	1	1	1	1	1	1	1	1	1	1	1	1	1	1	1	1	1	1	1	1	1	1	1	1	1	1
Klintsy			52.7554	32.2429		1	1	1	1	1	1	1	1	1	1	1	1	1	1	1	1	1	1	1	1	1	1	1	1	1	1	1	1	1	1	1	1	1	1	1	1	1	1	1	1	1	1	1	1
Tambov			52.7209	41.4489		1	1	1	1	1	1	1	1	1	1	1	1	1	1	1	1	1	1	1	1	1	1	1	1	1	1	1	1	1	1	1	1	1	1	1	1	1	1	1	1	1	1	1	1
Lipetsk			52.6362	39.5812		1	1	1	1	1	1	1	1	1	1	1	1	1	1	1	1	1	1	1	1	1	1	1	1	1	1	1	1	1	1	1	1	1	1	1	1	1	1	1	1	1	1	1	1
Elets			52.6187	38.5032		1	1	1	1	1	1	1	1	1	1	1	1	1	1	1	1	1	1	1	1	1	1	1	1	1	1	1	1	1	1	1	1	1	1	1	1	1	1	1	1	1	1	1	1
Gryazi			52.4924	39.9333		1	1	1	1	1	1	1	1	1	1	1	1	1	1	1	1	1	1	1	1	1	1	1	1	1	1	1	1	1	1	1	1	1	1	1	1	1	1	1	1	1	1	1	1
Gomel			52.4309	30.9994		1	1	1	1	1	1	1	1	1	1	1	1	1	1	1	1	1	1	1	1	1	1	1	1	1	1	1	1	1	1	1	1	1	1	1	1	1	1	1	1	1	1	1	1
Livny			52.4264	37.6046		1	1	1	1	1	1	1	1	1	1	1	1	1	1	1	1	1	1	1	1	1	1	1	1	1	1	1	1	1	1	1	1	1	1	1	1	1	1	1	1	1	1	1	1
Rtishchevo			52.2535	43.8298		1	1	1	1	1	1	1	1	1	1	1	1	1	1	1	1	1	1	1	1	1	1	1	1	1	1	1	1	1	1	1	1	1	1	1	1	1	1	1	1	1	1	1	1
Pinsk			52.1191	26.0787		1	1	1	1	1	1	1	1	1	1	1	1	1	1	1	1	1	1	1	1	1	1	1	1	1	1	1	1	1	1	1	1	1	1	1	1	1	1	1	1	1	1	1	1
Brest			52.0928	23.7192		1	1	1	1	1	1	1	1	1	1	1	1	1	1	1	1	1	1	1	1	1	1	1	1	1	1	1	1	1	1	1	1	1	1	1	1	1	1	1	1	1	1	1	1
Druzhba			52.0543	33.9425		1	1	1	1	1	1	1	1	1	1	1	1	1	1	1	1	1	1	1	1	1	1	1	1	1	1	1	1	1	1	1	1	1	1	1	1	1	1	1	1	1	1	1	1
Kastornoe			51.8269	38.1246		1	1	1	1	1	1	1	1	1	1	1	1	1	1	1	1	1	1	1	1	1	1	1	1	1	1	1	1	1	1	1	1	1	1	1	1	1	1	1	1	1	1	1	1
Kursk			51.7313	36.1928		1	1	1	1	1	1	1	1	1	1	1	1	1	1	1	1	1	1	1	1	1	1	1	1	1	1	1	1	1	1	1	1	1	1	1	1	1	1	1	1	1	1	1	1
Voronezh			51.6678	39.2069		1	1	1	1	1	1	1	1	1	1	1	1	1	1	1	1	1	1	1	1	1	1	1	1	1	1	1	1	1	1	1	1	1	1	1	1	1	1	1	1	1	1	1	1
Balashov			51.5527	43.1266		1	1	1	1	1	1	1	1	1	1	1	1	1	1	1	1	1	1	1	1	1	1	1	1	1	1	1	1	1	1	1	1	1	1	1	1	1	1	1	1	1	1	1	1
Saratov			51.5473	46.0161		1	1	1	1	1	1	1	1	1	1	1	1	1	1	1	1	1	1	1	1	1	1	1	1	1	1	1	1	1	1	1	1	1	1	1	1	1	1	1	1	1	1	1	1
Chernigov			51.5048	31.2799		1	1	1	1	1	1	1	1	1	1	1	1	1	1	1	1	1	1	1	1	1	1	1	1	1	1	1	1	1	1	1	1	1	1	1	1	1	1	1	1	1	1	1	1
Borisoglebsk			51.3696	42.0993		1	1	1	1	1	1	1	1	1	1	1	1	1	1	1	1	1	1	1	1	1	1	1	1	1	1	1	1	1	1	1	1	1	1	1	1	1	1	1	1	1	1	1	1
Stary Oskol			51.3017	37.8432		1	1	1	1	1	1	1	1	1	1	1	1	1	1	1	1	1	1	1	1	1	1	1	1	1	1	1	1	1	1	1	1	1	1	1	1	1	1	1	1	1	1	1	1
Konotop			51.2426	33.1923		1	1	1	1	1	1	1	1	1	1	1	1	1	1	1	1	1	1	1	1	1	1	1	1	1	1	1	1	1	1	1	1	1	1	1	1	1	1	1	1	1	1	1	1
Talovaya			51.1259	40.7373		1	1	1	1	1	1	1	1	1	1	1	1	1	1	1	1	1	1	1	1	1	1	1	1	1	1	1	1	1	1	1	1	1	1	1	1	1	1	1	1	1	1	1	1
Liski			50.9874	39.5257		1	1	1	1	1	1	1	1	1	1	1	1	1	1	1	1	1	1	1	1	1	1	1	1	1	1	1	1	1	1	1	1	1	1	1	1	1	1	1	1	1	1	1	1
Sumy			50.9	34.8151		1	1	1	1	1	1	1	1	1	1	1	1	1	1	1	1	1	1	1	1	1	1	1	1	1	1	1	1	1	1	1	1	1	1	1	1	1	1	1	1	1	1	1	1
Lutsk			50.7465	25.3342		1	1	1	1	1	1	1	1	1	1	1	1	1	1	1	1	1	1	1	1	1	1	1	1	1	1	1	1	1	1	1	1	1	1	1	1	1	1	1	1	1	1	1	1
Rovno			50.6165	26.2498		1	1	1	1	1	1	1	1	1	1	1	1	1	1	1	1	1	1	1	1	1	1	1	1	1	1	1	1	1	1	1	1	1	1	1	1	1	1	1	1	1	1	1	1
Belgorod			50.5961	36.5885		1	1	1	1	1	1	1	1	1	1	1	1	1	1	1	1	1	1	1	1	1	1	1	1	1	1	1	1	1	1	1	1	1	1	1	1	1	1	1	1	1	1	1	1
Kiev			50.4577	30.5382		1	1	1	1	1	1	1	1	1	1	1	1	1	1	1	1	1	1	1	1	1	1	1	1	1	1	1	1	1	1	1	1	1	1	1	1	1	1	1	1	1	1	1	1
Zhitomir			50.2685	28.6718		1	1	1	1	1	1	1	1	1	1	1	1	1	1	1	1	1	1	1	1	1	1	1	1	1	1	1	1	1	1	1	1	1	1	1	1	1	1	1	1	1	1	1	1
Petrov Val			50.1387	45.1983		1	1	1	1	1	1	1	1	1	1	1	1	1	1	1	1	1	1	1	1	1	1	1	1	1	1	1	1	1	1	1	1	1	1	1	1	1	1	1	1	1	1	1	1
Mikhailovka			50.0632	43.2341		1	1	1	1	1	1	1	1	1	1	1	1	1	1	1	1	1	1	1	1	1	1	1	1	1	1	1	1	1	1	1	1	1	1	1	1	1	1	1	1	1	1	1	1
Kharkiv			49.9943	36.2552		1	1	1	1	1	1	1	1	1	1	1	1	1	1	1	1	1	1	1	1	1	1	1	1	1	1	1	1	1	1	1	1	1	1	1	1	1	1	1	1	1	1	1	1
Lviv			49.8359	24.0201		1	1	1	1	1	1	1	1	1	1	1	1	1	1	1	1	1	1	1	1	1	1	1	1	1	1	1	1	1	1	1	1	1	1	1	1	1	1	1	1	1	1	1	1
Belaya Tserkov			49.8026	30.1319		1	1	1	1	1	1	1	1	1	1	1	1	1	1	1	1	1	1	1	1	1	1	1	1	1	1	1	1	1	1	1	1	1	1	1	1	1	1	1	1	1	1	1	1
Poltava			49.5983	34.5356		1	1	1	1	1	1	1	1	1	1	1	1	1	1	1	1	1	1	1	1	1	1	1	1	1	1	1	1	1	1	1	1	1	1	1	1	1	1	1	1	1	1	1	1
Ternopil			49.5534	25.5986		1	1	1	1	1	1	1	1	1	1	1	1	1	1	1	1	1	1	1	1	1	1	1	1	1	1	1	1	1	1	1	1	1	1	1	1	1	1	1	1	1	1	1	1
Cherkassy			49.4305	32.0602		1	1	1	1	1	1	1	1	1	1	1	1	1	1	1	1	1	1	1	1	1	1	1	1	1	1	1	1	1	1	1	1	1	1	1	1	1	1	1	1	1	1	1	1
Khmelnytskyi			49.4199	26.9914		1	1	1	1	1	1	1	1	1	1	1	1	1	1	1	1	1	1	1	1	1	1	1	1	1	1	1	1	1	1	1	1	1	1	1	1	1	1	1	1	1	1	1	1
Vinnitsa			49.2313	28.4737		1	1	1	1	1	1	1	1	1	1	1	1	1	1	1	1	1	1	1	1	1	1	1	1	1	1	1	1	1	1	1	1	1	1	1	1	1	1	1	1	1	1	1	1
Kremenchuk			49.0864	33.434		1	1	1	1	1	1	1	1	1	1	1	1	1	1	1	1	1	1	1	1	1	1	1	1	1	1	1	1	1	1	1	1	1	1	1	1	1	1	1	1	1	1	1	1
Millerovo			48.9216	40.3949		1	1	1	1	1	1	1	1	1	1	1	1	1	1	1	1	1	1	1	1	1	1	1	1	1	1	1	1	1	1	1	1	1	1	1	1	1	1	1	1	1	1	1	1
Ivano-Frankivsk			48.9209	24.7098		1	1	1	1	1	1	1	1	1	1	1	1	1	1	1	1	1	1	1	1	1	1	1	1	1	1	1	1	1	1	1	1	1	1	1	1	1	1	1	1	1	1	1	1
Kramatorsk			48.7336	37.5823		1	1	1	1	1	1	1	1	1	1	1	1	1	1	1	1	1	1	1	1	1	1	1	1	1	1	1	1	1	1	1	1	1	1	1	1	1	1	1	1	1	1	1	1
Volgograd			48.7039	44.4524		1	1	1	1	1	1	1	1	1	1	1	1	1	1	1	1	1	1	1	1	1	1	1	1	1	1	1	1	1	1	1	1	1	1	1	1	1	1	1	1	1	1	1	1
Kamianets-Podilskyi			48.6829	26.5813		1	1	1	1	1	1	1	1	1	1	1	1	1	1	1	1	1	1	1	1	1	1	1	1	1	1	1	1	1	1	1	1	1	1	1	1	1	1	1	1	1	1	1	1
Uzhhorod			48.6227	22.2937		1	1	1	1	1	1	1	1	1	1	1	1	1	1	1	1	1	1	1	1	1	1	1	1	1	1	1	1	1	1	1	1	1	1	1	1	1	1	1	1	1	1	1	1
Lugansk			48.5765	39.3372		1	1	1	1	1	1	1	1	1	1	1	1	1	1	1	1	1	1	1	1	1	1	1	1	1	1	1	1	1	1	1	1	1	1	1	1	1	1	1	1	1	1	1	1
Kamyanske			48.5112	34.5929		1	1	1	1	1	1	1	1	1	1	1	1	1	1	1	1	1	1	1	1	1	1	1	1	1	1	1	1	1	1	1	1	1	1	1	1	1	1	1	1	1	1	1	1
Kropivnitskij			48.5108	32.244		1	1	1	1	1	1	1	1	1	1	1	1	1	1	1	1	1	1	1	1	1	1	1	1	1	1	1	1	1	1	1	1	1	1	1	1	1	1	1	1	1	1	1	1
Dnepropetrovsk			48.4844	35.0395		1	1	1	1	1	1	1	1	1	1	1	1	1	1	1	1	1	1	1	1	1	1	1	1	1	1	1	1	1	1	1	1	1	1	1	1	1	1	1	1	1	1	1	1
Morozovsk			48.3514	41.8225		1	1	1	1	1	1	1	1	1	1	1	1	1	1	1	1	1	1	1	1	1	1	1	1	1	1	1	1	1	1	1	1	1	1	1	1	1	1	1	1	1	1	1	1
Gorlovka			48.3227	38.0803		1	1	1	1	1	1	1	1	1	1	1	1	1	1	1	1	1	1	1	1	1	1	1	1	1	1	1	1	1	1	1	1	1	1	1	1	1	1	1	1	1	1	1	1
Chernivtsi			48.293	25.9377		1	1	1	1	1	1	1	1	1	1	1	1	1	1	1	1	1	1	1	1	1	1	1	1	1	1	1	1	1	1	1	1	1	1	1	1	1	1	1	1	1	1	1	1
Donetsk			48.0091	37.8292		1	1	1	1	1	1	1	1	1	1	1	1	1	1	1	1	1	1	1	1	1	1	1	1	1	1	1	1	1	1	1	1	1	1	1	1	1	1	1	1	1	1	1	1
Krivoy Rog			47.9126	33.4008		1	1	1	1	1	1	1	1	1	1	1	1	1	1	1	1	1	1	1	1	1	1	1	1	1	1	1	1	1	1	1	1	1	1	1	1	1	1	1	1	1	1	1	1
Zaporozhye			47.842	35.1578		1	1	1	1	1	1	1	1	1	1	1	1	1	1	1	1	1	1	1	1	1	1	1	1	1	1	1	1	1	1	1	1	1	1	1	1	1	1	1	1	1	1	1	1
Kotovsk			47.7474	29.5407		1	1	1	1	1	1	1	1	1	1	1	1	1	1	1	1	1	1	1	1	1	1	1	1	1	1	1	1	1	1	1	1	1	1	1	1	1	1	1	1	1	1	1	1
Shakhty			47.7092	40.2186		1	1	1	1	1	1	1	1	1	1	1	1	1	1	1	1	1	1	1	1	1	1	1	1	1	1	1	1	1	1	1	1	1	1	1	1	1	1	1	1	1	1	1	1
Rostov-na-Donu			47.2265	39.718		1	1	1	1	1	1	1	1	1	1	1	1	1	1	1	1	1	1	1	1	1	1	1	1	1	1	1	1	1	1	1	1	1	1	1	1	1	1	1	1	1	1	1	1
Mariupol			47.1189	37.5531		1	1	1	1	1	1	1	1	1	1	1	1	1	1	1	1	1	1	1	1	1	1	1	1	1	1	1	1	1	1	1	1	1	1	1	1	1	1	1	1	1	1	1	1
Mykolaiv			46.966	32.0282		1	1	1	1	1	1	1	1	1	1	1	1	1	1	1	1	1	1	1	1	1	1	1	1	1	1	1	1	1	1	1	1	1	1	1	1	1	1	1	1	1	1	1	1
Melitopol			46.8493	35.3604		1	1	1	1	1	1	1	1	1	1	1	1	1	1	1	1	1	1	1	1	1	1	1	1	1	1	1	1	1	1	1	1	1	1	1	1	1	1	1	1	1	1	1	1
Berdyansk			46.7694	36.8074		1	1	1	1	1	1	1	1	1	1	1	1	1	1	1	1	1	1	1	1	1	1	1	1	1	1	1	1	1	1	1	1	1	1	1	1	1	1	1	1	1	1	1	1
Kherson			46.6559	32.6178		1	1	1	1	1	1	1	1	1	1	1	1	1	1	1	1	1	1	1	1	1	1	1	1	1	1	1	1	1	1	1	1	1	1	1	1	1	1	1	1	1	1	1	1
Odessa			46.4634	30.7052		1	1	1	1	1	1	1	1	1	1	1	1	1	1	1	1	1	1	1	1	1	1	1	1	1	1	1	1	1	1	1	1	1	1	1	1	1	1	1	1	1	1	1	1
Elista			46.3826	44.2258		1	1	1	1	1	1	1	1	1	1	1	1	1	1	1	1	1	1	1	1	1	1	1	1	1	1	1	1	1	1	1	1	1	1	1	1	1	1	1	1	1	1	1	1
Astrakhan			46.3707	47.9879		1	1	1	1	1	1	1	1	1	1	1	1	1	1	1	1	1	1	1	1	1	1	1	1	1	1	1	1	1	1	1	1	1	1	1	1	1	1	1	1	1	1	1	1
Kerch			45.3562	36.4492		1	1	1	1	1	1	1	1	1	1	1	1	1	1	1	1	1	1	1	1	1	1	1	1	1	1	1	1	1	1	1	1	1	1	1	1	1	1	1	1	1	1	1	1
Evpatoria			45.2081	33.3602		1	1	1	1	1	1	1	1	1	1	1	1	1	1	1	1	1	1	1	1	1	1	1	1	1	1	1	1	1	1	1	1	1	1	1	1	1	1	1	1	1	1	1	1
Krasnodar			45.1058	38.9963		1	1	1	1	1	1	1	1	1	1	1	1	1	1	1	1	1	1	1	1	1	1	1	1	1	1	1	1	1	1	1	1	1	1	1	1	1	1	1	1	1	1	1	1
Stavropol			45.0591	41.9297		1	1	1	1	1	1	1	1	1	1	1	1	1	1	1	1	1	1	1	1	1	1	1	1	1	1	1	1	1	1	1	1	1	1	1	1	1	1	1	1	1	1	1	1
Simferopol			44.9595	34.1011		1	1	1	1	1	1	1	1	1	1	1	1	1	1	1	1	1	1	1	1	1	1	1	1	1	1	1	1	1	1	1	1	1	1	1	1	1	1	1	1	1	1	1	1
Sevastopol			44.5818	33.6263		1	1	1	1	1	1	1	1	1	1	1	1	1	1	1	1	1	1	1	1	1	1	1	1	1	1	1	1	1	1	1	1	1	1	1	1	1	1	1	1	1	1	1	1
Sochi			43.4415	39.9262		1	1	1	1	1	1	1	1	1	1	1	1	1	1	1	1	1	1	1	1	1	1	1	1	1	1	1	1	1	1	1	1	1	1	1	1	1	1	1	1	1	1	1	1
Tallin			59.4413	24.7396		1	1	1	1	1	1	1	1	1	1	1	1	1	1	1	1	1	1	1	1	1	1	1	1	1	1	1	1	1	1	1	1	1	1	1	1	1	1	1	1	1	1	1	1
Tartu			58.36	26.7271		1	1	1	1	1	1	1	1	1	1	1	1	1	1	1	1	1	1	1	1	1	1	1	1	1	1	1	1	1	1	1	1	1	1	1	1	1	1	1	1	1	1	1	1
Narva			59.3569	28.1149		1	1	1	1	1	1	1	1	1	1	1	1	1	1	1	1	1	1	1	1	1	1	1	1	1	1	1	1	1	1	1	1	1	1	1	1	1	1	1	1	1	1	1	1
Riga			56.968	24.101		1	1	1	1	1	1	1	1	1	1	1	1	1	1	1	1	1	1	1	1	1	1	1	1	1	1	1	1	1	1	1	1	1	1	1	1	1	1	1	1	1	1	1	1
Daugavpils			55.8837	26.5444		1	1	1	1	1	1	1	1	1	1	1	1	1	1	1	1	1	1	1	1	1	1	1	1	1	1	1	1	1	1	1	1	1	1	1	1	1	1	1	1	1	1	1	1
Liepaja			56.5295	21.0042		1	1	1	1	1	1	1	1	1	1	1	1	1	1	1	1	1	1	1	1	1	1	1	1	1	1	1	1	1	1	1	1	1	1	1	1	1	1	1	1	1	1	1	1
Vilnius			54.6854	25.2625		1	1	1	1	1	1	1	1	1	1	1	1	1	1	1	1	1	1	1	1	1	1	1	1	1	1	1	1	1	1	1	1	1	1	1	1	1	1	1	1	1	1	1	1
Kaunas			54.8966	23.9437		1	1	1	1	1	1	1	1	1	1	1	1	1	1	1	1	1	1	1	1	1	1	1	1	1	1	1	1	1	1	1	1	1	1	1	1	1	1	1	1	1	1	1	1
[truncated: 131 more columns]

## Sheet: 2010
						St. Petersburg	Vologda	Chudovo	Velikiy Novgorod	Galich	Krasnyj Kholm	Rybinsk	Valdai	Bologoye	Dno	Pskov	Kostroma	Yaroslavl	Vyshniy Volochek	Torzhok	Ivanovo	Peno	Tver	Dubna	Konakovo	Yoshkar-Ola	Alexandrov	Kovrov	Velikie Luki	Klin	Nizhny Novgorod	Sergiev Posad	Rzhev	Solnechnogorsk	Zubtsov	Cheboksary	Gorbatov	Vladimir	Nevel	Pushkino	Zelenograd	Pavlovo	Petushki	Korolev	Kazan	Staraya Kupavna	Orekhovo-Zuyevo	Moscow	Lyubertsy
						30.3196	39.9094	31.6525	31.2749	42.3489	37.1095	38.8452	33.2429	34.0651	29.96	28.3823	40.9276	39.8862	34.5607	34.9576	40.9851	32.7306	35.9338	37.1711	36.7681	47.8953	38.7132	41.31	30.5299	36.7293	44.0327	38.1401	34.3283	36.9774	34.5812	47.2468	43.0622	40.4101	29.9291	37.8355	37.1946	43.0658	39.4557	37.8443	49.1606	38.1756	38.9955	37.615	37.8909
			latitude	longitude		59.9304	59.1986	59.1242	58.529	58.3818	58.0541	58.0437	57.9704	57.8898	57.8274	57.8069	57.7668	57.6329	57.5843	57.0471	57.0123	56.9121	56.8524	56.7492	56.712	56.6425	56.3976	56.3615	56.3423	56.335	56.3215	56.312	56.2642	56.1852	56.176	56.1441	56.1311	56.1303	56.036	56.0101	55.9914	55.9649	55.9336	55.9137	55.8135	55.8124	55.8082	55.757	55.6797
Cities						1.58444e-09	6.0468e-06	2.07975e-07	6.45392e-07	9.06932e-06	0.00315505	0.00143377	0.000149546	0.000796521	1.06407e-07	2.54438e-09	0.000646057	0.00297797	0.00357904	0.0260807	0.00505711	0.000247049	0.196888	0.658461	0.670819	1.08536e-09	0.677864	0.0151899	1.35706e-06	0.903899	3.70659e-05	0.910948	0.0204982	0.966552	0.0270585	7.07773e-09	0.000345753	0.113878	3.2873e-07	0.999904	0.992587	0.000333395	0.644854	0.999989	4.37335e-11	0.999535	0.861105	1	0.999846
St. Petersburg			59.9304	30.3196		1	1	1	1	1	1	1	1	1	1	1	1	1	1	1	1	1	1	1	1	1	1	1	1	1	1	1	1	1	1	1	1	1	1	1	1	1	1	1	1	1	1	1	1
Vologda			59.1986	39.9094		1	0.999994	1	1	1	1	0.999998	1	1	1	1	1	0.999999	1	1	1	1	1	1	1	1	1	1	1	1	1	1	1	1	1	1	1	1	1	1	1	1	1	1	1	1	1	1	1
Chudovo			59.1242	31.6525		1	1	1	1	1	1	1	1	1	1	1	1	1	1	1	1	1	1	1	1	1	1	1	1	1	1	1	1	1	1	1	1	1	1	1	1	1	1	1	1	1	1	1	1
Velikiy Novgorod			58.529	31.2749		1	1	1	0.999999	1	1	1	1	1	1	1	1	1	1	1	1	1	1	1	1	1	1	1	1	1	1	1	1	1	1	1	1	1	1	1	1	1	1	1	1	1	1	1	1
Galich			58.3818	42.3489		1	1	1	1	0.999991	1	1	1	1	1	1	0.999996	0.999999	1	1	0.999998	1	1	1	1	1	1	1	1	1	1	1	1	1	1	1	1	1	1	1	1	1	1	1	1	1	1	1	1
Krasnyj Kholm			58.0541	37.1095		1	1	1	1	1	0.996845	0.999985	1	1	1	1	1	0.999999	0.999998	0.999989	1	1	0.999799	0.999326	0.999314	1	0.999956	1	1	0.999853	1	0.999906	1	0.999937	1	1	1	1	1	0.999974	0.999974	1	0.999998	0.999984	1	0.999993	0.999996	0.999993	0.999996
Rybinsk			58.0437	38.8452		1	1	1	1	1	0.999968	0.998566	1	1	1	1	0.999998	0.999924	1	1	0.999998	1	0.999992	0.99983	0.999891	1	0.999825	1	1	0.999976	1	0.999906	1	0.999984	1	1	1	0.999997	1	0.999974	0.99999	1	0.999989	0.999984	1	0.99999	0.999991	0.999996	0.999996
Valdai			57.9704	33.2429		1	1	1	1	1	1	1	0.99985	0.99992	1	1	1	1	0.999942	0.999973	1	0.999999	0.99998	0.999997	0.999993	1	1	1	1	0.999998	1	1	0.999998	0.999999	0.999999	1	1	1	1	1	1	1	1	1	1	1	1	1	1
Bologoye			57.8898	34.0651		1	1	1	1	1	0.999999	1	0.999985	0.999203	1	1	1	1	0.999429	0.999833	1	0.999999	0.999873	0.999983	0.999956	1	1	1	1	0.999985	1	0.999999	0.999995	0.999994	0.999996	1	1	1	1	0.999999	0.999997	1	1	1	1	1	1	1	1
Dno			57.8274	29.96		1	1	1	1	1	1	1	1	1	1	1	1	1	1	1	1	1	1	1	1	1	1	1	1	1	1	1	1	1	1	1	1	1	1	1	1	1	1	1	1	1	1	1	1
Pskov			57.8069	28.3823		1	1	1	1	1	1	1	1	1	1	1	1	1	1	1	1	1	1	1	1	1	1	1	1	1	1	1	1	1	1	1	1	1	1	1	1	1	1	1	1	1	1	1	1
Kostroma			57.7668	40.9276		1	1	1	1	1	1	0.999996	1	1	1	1	0.999354	0.99981	1	1	0.999871	1	1	0.999993	0.999998	1	0.99993	0.99999	1	0.999999	1	0.999976	1	0.999999	1	1	1	0.999971	1	0.999996	0.999999	1	0.999973	0.999997	1	0.999996	0.999991	0.999999	0.999999
Yaroslavl			57.6329	39.8862		1	1	1	1	1	0.999999	0.999964	1	1	1	1	0.999959	0.997022	1	1	0.999949	1	0.999998	0.999893	0.999956	1	0.999307	0.999994	1	0.999985	1	0.999765	1	0.999984	1	1	1	0.999953	1	0.999959	0.99999	1	0.999895	0.999974	1	0.999974	0.999944	0.99999	0.99999
Vyshniy Volochek			57.5843	34.5607		1	1	1	1	1	0.999998	1	0.999998	0.999873	1	1	1	1	0.996421	0.998339	1	0.999999	0.999202	0.99983	0.999566	1	0.999998	1	1	0.999853	1	0.999994	0.999979	0.999937	0.999983	1	1	1	1	0.999996	0.999984	1	1	0.999996	1	0.999999	1	0.999997	0.999998
Torzhok			57.0471	34.9576		1	1	1	1	1	0.999999	1	1	0.999995	1	1	1	1	0.999772	0.973919	1	1	0.987464	0.998934	0.99728	1	0.999989	1	1	0.997684	1	0.999941	0.999792	0.999375	0.999725	1	1	1	1	0.999935	0.999744	1	0.999999	0.999959	1	0.999984	0.999998	0.999959	0.999984
Ivanovo			57.0123	40.9851		1	1	1	1	1	1	0.999999	1	1	1	1	0.999984	0.99997	1	1	0.994943	1	1	0.999983	0.999996	1	0.999307	0.999614	1	0.999996	1	0.999851	1	0.999994	1	1	1	0.998844	1	0.999959	0.999993	1	0.99934	0.999974	1	0.999959	0.999778	0.99999	0.999984
Peno			56.9121	32.7306		1	1	1	1	1	1	1	0.999999	0.999998	1	1	1	1	0.999991	0.999958	1	0.999753	0.999968	0.999997	0.999993	1	1	1	1	0.999991	1	1	0.999917	0.999996	0.999956	1	1	1	1	1	0.999998	1	1	1	1	1	1	1	1
Tver			56.8524	35.9338		1	1	1	1	1	0.999997	1	1	0.999999	1	1	1	1	0.999985	0.998339	1	1	0.803112	0.983258	0.932407	1	0.999825	1	1	0.977018	1	0.999068	0.999917	0.990187	0.999826	1	1	1	1	0.998977	0.995976	1	0.999989	0.999354	1	0.999742	0.999965	0.999354	0.999742
Dubna			56.7492	37.1711		1	1	1	1	1	0.999997	1	1	1	1	1	1	1	0.999999	0.999958	1	1	0.994994	0.341539	0.732131	1	0.993118	1	1	0.908922	1	0.976839	0.999995	0.938457	0.999989	1	1	0.999993	1	0.983935	0.974763	1	0.999737	0.989847	1	0.995948	0.999119	0.993584	0.997438
Konakovo			56.712	36.7681		1	1	1	1	1	0.999997	1	1	1	1	1	1	1	0.999998	0.999894	1	1	0.980161	0.737066	0.329181	1	0.997252	1	1	0.85587	1	0.990751	0.999987	0.938457	0.999972	1	1	0.999997	1	0.989848	0.974763	1	0.999895	0.993584	1	0.997439	0.999648	0.995946	0.997438
Yoshkar-Ola			56.6425	47.8953		1	1	1	1	1	1	1	1	1	1	1	1	1	1	1	1	1	1	1	1	1	1	1	1	1	1	1	1	1	1	1	1	1	1	1	1	1	1	1	1	1	1	1	1
Alexandrov			56.3976	38.7132		1	1	1	1	1	1	1	1	1	1	1	1	0.999997	1	1	0.999995	1	0.999949	0.993315	0.99728	1	0.322136	0.99999	1	0.996335	1	0.854746	1	0.993799	1	1	1	0.999269	1	0.959768	0.989922	1	0.974054	0.974575	1	0.959783	0.965353	0.989847	0.983936
Kovrov			56.3615	41.31		1	1	1	1	1	1	1	1	1	1	1	1	0.999999	1	1	0.999871	1	1	0.999996	0.999998	1	0.999562	0.98481	1	0.999998	1	0.999906	1	0.999996	1	1	0.999998	0.992749	1	0.999959	0.999993	0.999999	0.997386	0.999959	1	0.999897	0.999443	0.999984	0.999974
Velikie Luki			56.3423	30.5299		1	1	1	1	1	1	1	1	1	1	1	1	1	1	1	1	1	1	1	1	1	1	1	0.999999	1	1	1	0.999999	1	1	1	1	1	1	1	1	1	1	1	1	1	1	1	1
Klin			56.335	36.7293		1	1	1	1	1	0.999999	1	1	1	1	1	1	1	0.999999	0.999933	1	1	0.994994	0.933653	0.893035	1	0.997252	1	1	0.0961008	1	0.985364	0.999979	0.61404	0.999931	1	1	0.999997	1	0.974577	0.899986	1	0.999737	0.974575	1	0.993587	0.999119	0.974574	0.989849
Nizhny Novgorod			56.3215	44.0327		1	1	1	1	1	1	1	1	1	1	1	1	1	1	1	0.999999	1	1	1	1	1	1	0.999994	1	1	0.999963	1	1	1	1	1	0.999978	0.999995	1	1	1	0.999987	0.999999	1	1	1	1	1	1
Sergiev Posad			56.312	38.1401		1	1	1	1	1	1	1	1	1	1	1	1	0.999999	1	0.999998	0.999999	1	0.999799	0.983258	0.993189	1	0.891912	0.999998	1	0.985477	1	0.0890518	1	0.96111	0.999999	1	1	0.999816	1	0.840561	0.960063	1	0.989639	0.89924	1	0.936357	0.978106	0.959764	0.95977
Rzhev			56.2642	34.3283		1	1	1	1	1	1	1	1	1	1	1	1	1	0.999996	0.999735	1	0.999999	0.999202	0.99983	0.999566	1	0.999997	1	1	0.999075	1	0.999985	0.979502	0.999375	0.989195	1	1	1	1	0.999959	0.999744	1	1	0.999959	1	0.999984	0.999999	0.999935	0.999974
Solnechnogorsk			56.1852	36.9774		1	1	1	1	1	1	1	1	1	1	1	1	1	1	0.999983	1	1	0.998001	0.958074	0.957287	1	0.995651	1	1	0.639058	1	0.963347	0.999987	0.0334485	0.999972	1	1	0.999993	1	0.936333	0.749536	1	0.999583	0.936328	1	0.983941	0.997794	0.936327	0.974578
Zubtsov			56.176	34.5812		1	1	1	1	1	1	1	1	1	1	1	1	1	0.999998	0.999735	1	1	0.998737	0.999731	0.999314	1	0.999996	1	1	0.997684	1	0.999963	0.991815	0.999011	0.972942	1	1	1	1	0.999897	0.999358	1	0.999999	0.999897	1	0.999974	0.999998	0.999837	0.999935
Cheboksary			56.1441	47.2468		1	1	1	1	1	1	1	1	1	1	1	1	1	1	1	1	1	1	1	1	1	1	1	1	1	1	1	1	1	1	1	1	1	1	1	1	1	1	1	1	1	1	1	1
Gorbatov			56.1311	43.0622		1	1	1	1	1	1	1	1	1	1	1	1	1	1	1	0.999997	1	1	1	1	1	0.999997	0.999903	1	1	0.999998	0.999999	1	1	1	1	0.999654	0.999926	1	1	1	0.999867	0.999983	1	1	0.999999	0.999994	1	1
Vladimir			56.1303	40.4101		1	1	1	1	1	1	1	1	1	1	1	1	0.999999	1	1	0.999949	1	1	0.999957	0.999983	1	0.995651	0.999033	1	0.999976	1	0.998525	1	0.999937	1	1	1	0.886122	1	0.999354	0.999898	1	0.95894	0.999354	1	0.998382	0.991257	0.999742	0.999354
Nevel			56.036	29.9291		1	1	1	1	1	1	1	1	1	1	1	1	1	1	1	1	1	1	1	1	1	1	1	1	1	1	1	1	1	1	1	1	1	1	1	1	1	1	1	1	1	1	1	1
Pushkino			56.0101	37.8355		1	1	1	1	1	1	1	1	1	1	1	1	1	1	0.999998	1	1	0.999799	0.989421	0.993189	1	0.972726	0.999999	1	0.977018	1	0.854746	0.999999	0.938457	0.999997	1	1	0.999926	1	9.59791e-05	0.841728	1	0.993453	0.368092	1	0.747783	0.978106	0.747666	0.840571
Zelenograd			55.9914	37.1946		1	1	1	1	1	1	1	1	1	1	1	1	1	1	0.999993	1	1	0.999202	0.983258	0.982944	1	0.993118	1	1	0.908922	1	0.963347	0.999995	0.756106	0.999983	1	1	0.999988	1	0.840561	0.00741312	1	0.998956	0.840548	1	0.936357	0.994475	0.840546	0.936337
Pavlovo			55.9649	43.0658		1	1	1	1	1	1	1	1	1	1	1	1	1	1	1	0.999998	1	1	1	1	1	0.999997	0.999938	1	1	0.999999	0.999999	1	1	1	1	0.999862	0.999953	1	1	1	0.999667	0.999973	1	1	0.999999	0.999991	1	1
Petushki			55.9336	39.4557		1	1	1	1	1	1	1	1	1	1	1	1	1	1	1	0.999995	1	0.999997	0.999731	0.999891	1	0.972726	0.999938	1	0.999631	1	0.985364	1	0.999375	1	1	1	0.992749	1	0.989848	0.998393	1	0.355146	0.989847	1	0.974586	0.782714	0.995946	0.989849
Korolev			55.9137	37.8443		1	1	1	1	1	1	1	1	1	1	1	1	1	1	0.999999	1	1	0.999873	0.993315	0.995696	1	0.982765	0.999999	1	0.977018	1	0.908212	0.999999	0.938457	0.999997	1	1	0.999926	1	0.368145	0.841728	1	0.993453	1.1033e-05	1	0.600869	0.965353	0.600683	0.747705
Kazan			55.8135	49.1606		1	1	1	1	1	1	1	1	1	1	1	1	1	1	1	1	1	1	1	1	1	1	1	1	1	1	1	1	1	1	1	1	1	1	1	1	1	1	1	1	1	1	1	1
Staraya Kupavna			55.8124	38.1756		1	1	1	1	1	1	1	1	1	1	1	1	1	1	1	1	1	0.999949	0.99733	0.998281	1	0.972726	0.999998	1	0.994201	1	0.941998	1	0.984471	0.999999	1	1	0.999816	1	0.74769	0.936799	1	0.983604	0.600688	1	0.000464839	0.913234	0.840546	0.600745
Orekhovo-Zuyevo			55.8082	38.9955		1	1	1	1	1	1	1	1	1	1	1	1	1	1	1	0.999999	1	0.999992	0.999326	0.999726	1	0.972726	0.99999	1	0.999075	1	0.976839	1	0.997524	1	1	1	0.998844	1	0.974577	0.993632	1	0.837281	0.959765	1	0.899285	0.138895	0.983933	0.95977
Moscow			55.757	37.615		1	1	1	1	1	1	1	1	1	1	1	1	1	1	0.999999	1	1	0.999873	0.995775	0.99728	1	0.993118	1	1	0.977018	1	0.963347	0.999999	0.938457	0.999996	1	1	0.999971	1	0.74769	0.841728	1	0.997386	0.600688	1	0.84062	0.986165	0	0.600745
Lyubertsy			55.6797	37.8909		1	1	1	1	1	1	1	1	1	1	1	1	1	1	1	1	1	0.999949	0.998313	0.998281	1	0.989109	1	1	0.990823	1	0.963347	0.999999	0.975425	0.999998	1	1	0.999926	1	0.840561	0.936799	1	0.993453	0.747668	1	0.600869	0.965353	0.600683	0.000154397
Odintsovo			55.6554	37.2893		1	1	1	1	1	1	1	1	1	1	1	1	1	1	0.999998	1	1	0.999873	0.99733	0.99728	1	0.997252	1	1	0.977018	1	0.985364	0.999998	0.938457	0.999993	1	1	0.999988	1	0.899248	0.841728	1	0.998956	0.89924	1	0.936357	0.994475	0.600683	0.840571
Gus-Khrustalnyj			55.6035	40.6569		1	1	1	1	1	1	1	1	1	1	1	1	1	1	1	0.999997	1	1	0.999993	0.999997	1	0.999307	0.999756	1	0.999994	1	0.999765	1	0.999984	1	1	1	0.992749	1	0.999742	0.999959	1	0.983604	0.999742	1	0.999354	0.994475	0.999837	0.999592
Murom			55.5778	42.0531		1	1	1	1	1	1	1	1	1	1	1	1	1	1	1	0.999998	1	1	1	1	1	0.999982	0.999846	1	1	1	0.999994	1	1	1	1	0.999994	0.999538	1	0.999996	0.999999	0.999992	0.999737	0.999996	1	0.999984	0.99986	0.999997	0.999993
Kurovskoye			55.5732	38.8806		1	1	1	1	1	1	1	1	1	1	1	1	1	1	1	1	1	0.999995	0.999731	0.999827	1	0.989109	0.999994	1	0.999416	1	0.985364	1	0.998435	1	1	1	0.999269	1	0.974577	0.995976	1	0.935024	0.974575	1	0.899285	0.782714	0.974574	0.936337
Novopolotsk			55.5376	28.6368		1	1	1	1	1	1	1	1	1	1	1	1	1	1	1	1	1	1	1	1	1	1	1	1	1	1	1	1	1	1	1	1	1	1	1	1	1	1	1	1	1	1	1	1
Mozhaysk			55.5087	36.0149		1	1	1	1	1	1	1	1	1	1	1	1	1	1	0.999993	1	1	0.999799	0.999574	0.998914	1	0.999889	1	1	0.990823	1	0.999411	0.999947	0.990187	0.99989	1	1	1	1	0.997438	0.984052	1	0.999973	0.995946	1	0.998382	0.99986	0.989847	0.995946
Podolsk			55.4314	37.5408		1	1	1	1	1	1	1	1	1	1	1	1	1	1	1	1	1	0.999968	0.999326	0.999314	1	0.998263	1	1	0.994201	1	0.990751	0.999999	0.984471	0.999997	1	1	0.999988	1	0.959768	0.960063	1	0.998348	0.936328	1	0.936357	0.991257	0.840546	0.840571
Arzamas			55.405	43.8319		1	1	1	1	1	1	1	1	1	1	1	1	1	1	1	1	1	1	1	1	1	1	0.999998	1	1	1	1	1	1	1	1	0.999994	0.999997	1	1	1	0.999992	0.999998	1	1	1	0.999999	1	1
Naro-Fominsk			55.3889	36.7283		1	1	1	1	1	1	1	1	1	1	1	1	1	1	0.999998	1	1	0.99992	0.999326	0.999314	1	0.999723	1	1	0.994201	1	0.998525	0.999995	0.984471	0.999983	1	1	0.999998	1	0.989848	0.960063	1	0.999834	0.983933	1	0.989852	0.999119	0.959764	0.974578
Voskresensk			55.3137	38.6884		1	1	1	1	1	1	1	1	1	1	1	1	1	1	1	1	1	0.999997	0.999893	0.999931	1	0.997252	0.999998	1	0.999631	1	0.996307	1	0.998435	1	1	1	0.999816	1	0.983935	0.995976	1	0.983604	0.983933	1	0.936357	0.945171	0.974574	0.936337
Vyazma			55.2061	34.3057		1	1	1	1	1	1	1	1	1	1	1	1	1	1	0.999998	1	1	0.999987	0.999993	0.999983	1	1	1	1	0.999907	1	0.999996	0.999917	0.9999	0.999826	1	1	1	1	0.999984	0.999898	1	1	0.999984	1	0.99999	0.999999	0.999959	0.999974
Vitebsk			55.1878	30.1856		1	1	1	1	1	1	1	1	1	1	1	1	1	1	1	1	1	1	1	1	1	1	1	1	1	1	1	1	1	1	1	1	1	1	1	1	1	1	1	1	1	1	1	1
Chekhov			55.1523	37.446		1	1	1	1	1	1	1	1	1	1	1	1	1	1	1	1	1	0.999987	0.99983	0.999827	1	0.999562	1	1	0.998537	1	0.998525	0.999999	0.996081	0.999998	1	1	0.999995	1	0.989848	0.984052	1	0.99934	0.983933	1	0.983941	0.996509	0.959764	0.95977
Obninsk			55.1127	36.6069		1	1	1	1	1	1	1	1	1	1	1	1	1	1	1	1	1	0.99998	0.999893	0.999827	1	0.999889	1	1	0.998537	1	0.999411	0.999997	0.996081	0.999989	1	1	0.999999	1	0.997438	0.989922	1	0.999934	0.995946	1	0.997439	0.999648	0.989847	0.989849
Kolomna			55.0832	38.7904		1	1	1	1	1	1	1	1	1	1	1	1	1	1	1	1	1	0.999999	0.999957	0.999972	1	0.999307	0.999999	1	0.999853	1	0.998525	1	0.999605	1	1	1	0.999884	1	0.995946	0.998393	1	0.993453	0.993584	1	0.983941	0.978106	0.993584	0.983936
Yartsevo			55.0789	32.6794		1	1	1	1	1	1	1	1	1	1	1	1	1	1	1	1	1	0.999999	1	1	1	1	1	1	0.999999	1	1	0.999992	0.999999	0.999989	1	1	1	1	1	0.999999	1	1	1	1	1	1	1	1
Serpukhov			54.9234	37.4145		1	1	1	1	1	1	1	1	1	1	1	1	1	1	1	1	1	0.999995	0.999932	0.999931	1	0.999825	1	1	0.999416	1	0.999411	1	0.998435	0.999999	1	1	0.999997	1	0.995946	0.995976	1	0.999737	0.993584	1	0.993587	0.998606	0.983933	0.983936
Stupino			54.8853	38.1001		1	1	1	1	1	1	1	1	1	1	1	1	1	1	1	1	1	0.999999	0.999973	0.999972	1	0.999723	1	1	0.999767	1	0.999411	1	0.999375	1	1	1	0.999988	1	0.997438	0.998393	1	0.998956	0.995946	1	0.989852	0.996509	0.989847	0.983936
Smolensk			54.7123	32.1054		1	1	1	1	1	1	1	1	1	1	1	1	1	1	1	1	1	1	1	1	1	1	1	1	1	1	1	0.999999	1	0.999999	1	1	1	1	1	1	1	1	1	1	1	1	1	1
Ryazan			54.6149	39.701		1	1	1	1	1	1	1	1	1	1	1	1	1	1	1	1	1	1	0.999999	0.999999	1	0.999956	0.999999	1	0.999996	1	0.999941	1	0.99999	1	1	1	0.999953	1	0.999837	0.999959	1	0.99934	0.999837	1	0.999354	0.998606	0.999742	0.999592
Uzunovo			54.5428	38.6159		1	1	1	1	1	1	1	1	1	1	1	1	1	1	1	1	1	1	0.999996	0.999997	1	0.999956	1	1	0.999976	1	0.999906	1	0.999937	1	1	1	0.999993	1	0.999592	0.999744	1	0.999583	0.999354	1	0.998382	0.998606	0.998977	0.997438
Kaluga			54.5156	36.3259		1	1	1	1	1	1	1	1	1	1	1	1	1	1	1	1	1	0.999999	0.999993	0.999993	1	0.999996	1	1	0.999907	1	0.999976	0.999999	0.999842	0.999999	1	1	1	1	0.999837	0.999595	1	0.999993	0.999742	1	0.999837	0.999965	0.999354	0.999354
Aleksin			54.5092	37.0234		1	1	1	1	1	1	1	1	1	1	1	1	1	1	1	1	1	0.999999	0.999993	0.999993	1	0.999989	1	1	0.999907	1	0.999941	1	0.999842	1	1	1	1	1	0.999592	0.999595	1	0.999973	0.999354	1	0.999354	0.99986	0.998381	0.998381
Orsha			54.5079	30.4168		1	1	1	1	1	1	1	1	1	1	1	1	1	1	1	1	1	1	1	1	1	1	1	1	1	1	1	1	1	1	1	1	1	1	1	1	1	1	1	1	1	1	1	1
Sasovo			54.345	41.9189		1	1	1	1	1	1	1	1	1	1	1	1	1	1	1	1	1	1	1	1	1	1	1	1	1	1	1	1	1	1	1	1	0.999995	1	1	1	1	0.999989	0.999999	1	0.999998	0.999991	1	0.999999
Ulyanovsk			54.3063	48.2633		1	1	1	1	1	1	1	1	1	1	1	1	1	1	1	1	1	1	1	1	1	1	1	1	1	1	1	1	1	1	1	1	1	1	1	1	1	1	1	1	1	1	1	1
Borisov			54.2212	28.5051		1	1	1	1	1	1	1	1	1	1	1	1	1	1	1	1	1	1	1	1	1	1	1	1	1	1	1	1	1	1	1	1	1	1	1	1	1	1	1	1	1	1	1	1
Tula			54.1941	37.6188		1	1	1	1	1	1	1	1	1	1	1	1	1	1	1	1	1	1	0.999999	0.999999	1	0.999993	1	1	0.999985	1	0.999985	1	0.999975	1	1	1	1	1	0.999897	0.999898	1	0.999983	0.999837	1	0.999742	0.999911	0.999591	0.999592
Saransk			54.1887	45.1846		1	1	1	1	1	1	1	1	1	1	1	1	1	1	1	1	1	1	1	1	1	1	1	1	1	1	1	1	1	1	1	1	1	1	1	1	1	1	1	1	1	1	1	1
Sukhinichi			54.1312	35.2755		1	1	1	1	1	1	1	1	1	1	1	1	1	1	1	1	1	1	1	0.999999	1	1	1	1	0.999994	1	0.999999	1	0.99999	0.999999	1	1	1	1	0.999993	0.999984	1	1	0.999993	1	0.999993	0.999999	0.999974	0.999984
Mstislavl			54.0227	31.7247		1	1	1	1	1	1	1	1	1	1	1	1	1	1	1	1	1	1	1	1	1	1	1	1	1	1	1	1	1	1	1	1	1	1	1	1	1	1	1	1	1	1	1	1
Novomoskovsk			54.0054	38.3096		1	1	1	1	1	1	1	1	1	1	1	1	1	1	1	1	1	1	1	1	1	0.999997	1	1	0.999998	1	0.999994	1	0.999994	1	1	1	1	1	0.999959	0.999974	1	0.999983	0.999935	1	0.999897	0.999944	0.999897	0.999837
Shchekino			54.0031	37.5167		1	1	1	1	1	1	1	1	1	1	1	1	1	1	1	1	1	1	1	0.999999	1	0.999998	1	1	0.999994	1	0.999994	1	0.99999	1	1	1	1	1	0.999959	0.999959	1	0.999993	0.999935	1	0.999935	0.999965	0.999897	0.999837
Roslavl			53.9497	32.856		1	1	1	1	1	1	1	1	1	1	1	1	1	1	1	1	1	1	1	1	1	1	1	1	1	1	1	1	1	1	1	1	1	1	1	1	1	1	1	1	1	1	1	1
Minsk			53.9035	27.5684		1	1	1	1	1	1	1	1	1	1	1	1	1	1	1	1	1	1	1	1	1	1	1	1	1	1	1	1	1	1	1	1	1	1	1	1	1	1	1	1	1	1	1	1
Mogilev			53.8952	30.3168		1	1	1	1	1	1	1	1	1	1	1	1	1	1	1	1	1	1	1	1	1	1	1	1	1	1	1	1	1	1	1	1	1	1	1	1	1	1	1	1	1	1	1	1
Skopin			53.8277	39.5564		1	1	1	1	1	1	1	1	1	1	1	1	1	1	1	1	1	1	1	1	1	0.999999	1	1	1	1	0.999998	1	0.999999	1	1	1	0.999999	1	0.999996	0.999997	1	0.999983	0.999993	1	0.999984	0.999965	0.99999	0.999974
Ryazhsk			53.7208	40.0891		1	1	1	1	1	1	1	1	1	1	1	1	1	1	1	1	1	1	1	1	1	1	1	1	1	1	0.999999	1	1	1	1	1	1	1	0.999998	0.999999	1	0.999993	0.999997	1	0.999993	0.999986	0.999997	0.999993
Plavsk			53.6799	37.251		1	1	1	1	1	1	1	1	1	1	1	1	1	1	1	1	1	1	1	1	1	1	1	1	0.999999	1	0.999999	1	0.999997	1	1	1	1	1	0.999993	0.999993	1	0.999999	0.99999	1	0.999984	0.999994	0.999974	0.999974
Grodno			53.6796	23.8295		1	1	1	1	1	1	1	1	1	1	1	1	1	1	1	1	1	1	1	1	1	1	1	1	1	1	1	1	1	1	1	1	1	1	1	1	1	1	1	1	1	1	1	1
Vernadovka			53.3104	42.3806		1	1	1	1	1	1	1	1	1	1	1	1	1	1	1	1	1	1	1	1	1	1	1	1	1	1	1	1	1	1	1	1	1	1	1	1	1	1	1	1	1	1	1	1
Bryansk			53.2341	34.3569		1	1	1	1	1	1	1	1	1	1	1	1	1	1	1	1	1	1	1	1	1	1	1	1	1	1	1	1	1	1	1	1	1	1	1	1	1	1	1	1	1	1	1	1
Penza			53.2074	45.0064		1	1	1	1	1	1	1	1	1	1	1	1	1	1	1	1	1	1	1	1	1	1	1	1	1	1	1	1	1	1	1	1	1	1	1	1	1	1	1	1	1	1	1	1
Sizran			53.1581	48.4482		1	1	1	1	1	1	1	1	1	1	1	1	1	1	1	1	1	1	1	1	1	1	1	1	1	1	1	1	1	1	1	1	1	1	1	1	1	1	1	1	1	1	1	1
Baranavichy			53.1376	26.0187		1	1	1	1	1	1	1	1	1	1	1	1	1	1	1	1	1	1	1	1	1	1	1	1	1	1	1	1	1	1	1	1	1	1	1	1	1	1	1	1	1	1	1	1
Bobruisk			53.1359	29.2124		1	1	1	1	1	1	1	1	1	1	1	1	1	1	1	1	1	1	1	1	1	1	1	1	1	1	1	1	1	1	1	1	1	1	1	1	1	1	1	1	1	1	1	1
Orel			52.9663	36.0552		1	1	1	1	1	1	1	1	1	1	1	1	1	1	1	1	1	1	1	1	1	1	1	1	1	1	1	1	1	1	1	1	1	1	1	1	1	1	1	1	1	1	1	1
Michurinsk			52.8967	40.4975		1	1	1	1	1	1	1	1	1	1	1	1	1	1	1	1	1	1	1	1	1	1	1	1	1	1	1	1	1	1	1	1	1	1	1	1	1	1	1	1	1	1	1	1
Klintsy			52.7554	32.2429		1	1	1	1	1	1	1	1	1	1	1	1	1	1	1	1	1	1	1	1	1	1	1	1	1	1	1	1	1	1	1	1	1	1	1	1	1	1	1	1	1	1	1	1
Tambov			52.7209	41.4489		1	1	1	1	1	1	1	1	1	1	1	1	1	1	1	1	1	1	1	1	1	1	1	1	1	1	1	1	1	1	1	1	1	1	1	1	1	1	1	1	1	1	1	1
Lipetsk			52.6362	39.5812		1	1	1	1	1	1	1	1	1	1	1	1	1	1	1	1	1	1	1	1	1	1	1	1	1	1	1	1	1	1	1	1	1	1	1	1	1	1	1	1	1	1	1	1
Elets			52.6187	38.5032		1	1	1	1	1	1	1	1	1	1	1	1	1	1	1	1	1	1	1	1	1	1	1	1	1	1	1	1	1	1	1	1	1	1	1	1	1	1	1	1	1	1	1	1
Gryazi			52.4924	39.9333		1	1	1	1	1	1	1	1	1	1	1	1	1	1	1	1	1	1	1	1	1	1	1	1	1	1	1	1	1	1	1	1	1	1	1	1	1	1	1	1	1	1	1	1
Gomel			52.4309	30.9994		1	1	1	1	1	1	1	1	1	1	1	1	1	1	1	1	1	1	1	1	1	1	1	1	1	1	1	1	1	1	1	1	1	1	1	1	1	1	1	1	1	1	1	1
Livny			52.4264	37.6046		1	1	1	1	1	1	1	1	1	1	1	1	1	1	1	1	1	1	1	1	1	1	1	1	1	1	1	1	1	1	1	1	1	1	1	1	1	1	1	1	1	1	1	1
Rtishchevo			52.2535	43.8298		1	1	1	1	1	1	1	1	1	1	1	1	1	1	1	1	1	1	1	1	1	1	1	1	1	1	1	1	1	1	1	1	1	1	1	1	1	1	1	1	1	1	1	1
Pinsk			52.1191	26.0787		1	1	1	1	1	1	1	1	1	1	1	1	1	1	1	1	1	1	1	1	1	1	1	1	1	1	1	1	1	1	1	1	1	1	1	1	1	1	1	1	1	1	1	1
Brest			52.0928	23.7192		1	1	1	1	1	1	1	1	1	1	1	1	1	1	1	1	1	1	1	1	1	1	1	1	1	1	1	1	1	1	1	1	1	1	1	1	1	1	1	1	1	1	1	1
Druzhba			52.0543	33.9425		1	1	1	1	1	1	1	1	1	1	1	1	1	1	1	1	1	1	1	1	1	1	1	1	1	1	1	1	1	1	1	1	1	1	1	1	1	1	1	1	1	1	1	1
Kastornoe			51.8269	38.1246		1	1	1	1	1	1	1	1	1	1	1	1	1	1	1	1	1	1	1	1	1	1	1	1	1	1	1	1	1	1	1	1	1	1	1	1	1	1	1	1	1	1	1	1
Kursk			51.7313	36.1928		1	1	1	1	1	1	1	1	1	1	1	1	1	1	1	1	1	1	1	1	1	1	1	1	1	1	1	1	1	1	1	1	1	1	1	1	1	1	1	1	1	1	1	1
Voronezh			51.6678	39.2069		1	1	1	1	1	1	1	1	1	1	1	1	1	1	1	1	1	1	1	1	1	1	1	1	1	1	1	1	1	1	1	1	1	1	1	1	1	1	1	1	1	1	1	1
Balashov			51.5527	43.1266		1	1	1	1	1	1	1	1	1	1	1	1	1	1	1	1	1	1	1	1	1	1	1	1	1	1	1	1	1	1	1	1	1	1	1	1	1	1	1	1	1	1	1	1
Saratov			51.5473	46.0161		1	1	1	1	1	1	1	1	1	1	1	1	1	1	1	1	1	1	1	1	1	1	1	1	1	1	1	1	1	1	1	1	1	1	1	1	1	1	1	1	1	1	1	1
Chernigov			51.5048	31.2799		1	1	1	1	1	1	1	1	1	1	1	1	1	1	1	1	1	1	1	1	1	1	1	1	1	1	1	1	1	1	1	1	1	1	1	1	1	1	1	1	1	1	1	1
Borisoglebsk			51.3696	42.0993		1	1	1	1	1	1	1	1	1	1	1	1	1	1	1	1	1	1	1	1	1	1	1	1	1	1	1	1	1	1	1	1	1	1	1	1	1	1	1	1	1	1	1	1
Stary Oskol			51.3017	37.8432		1	1	1	1	1	1	1	1	1	1	1	1	1	1	1	1	1	1	1	1	1	1	1	1	1	1	1	1	1	1	1	1	1	1	1	1	1	1	1	1	1	1	1	1
Konotop			51.2426	33.1923		1	1	1	1	1	1	1	1	1	1	1	1	1	1	1	1	1	1	1	1	1	1	1	1	1	1	1	1	1	1	1	1	1	1	1	1	1	1	1	1	1	1	1	1
Talovaya			51.1259	40.7373		1	1	1	1	1	1	1	1	1	1	1	1	1	1	1	1	1	1	1	1	1	1	1	1	1	1	1	1	1	1	1	1	1	1	1	1	1	1	1	1	1	1	1	1
Liski			50.9874	39.5257		1	1	1	1	1	1	1	1	1	1	1	1	1	1	1	1	1	1	1	1	1	1	1	1	1	1	1	1	1	1	1	1	1	1	1	1	1	1	1	1	1	1	1	1
Sumy			50.9	34.8151		1	1	1	1	1	1	1	1	1	1	1	1	1	1	1	1	1	1	1	1	1	1	1	1	1	1	1	1	1	1	1	1	1	1	1	1	1	1	1	1	1	1	1	1
Lutsk			50.7465	25.3342		1	1	1	1	1	1	1	1	1	1	1	1	1	1	1	1	1	1	1	1	1	1	1	1	1	1	1	1	1	1	1	1	1	1	1	1	1	1	1	1	1	1	1	1
Rovno			50.6165	26.2498		1	1	1	1	1	1	1	1	1	1	1	1	1	1	1	1	1	1	1	1	1	1	1	1	1	1	1	1	1	1	1	1	1	1	1	1	1	1	1	1	1	1	1	1
Belgorod			50.5961	36.5885		1	1	1	1	1	1	1	1	1	1	1	1	1	1	1	1	1	1	1	1	1	1	1	1	1	1	1	1	1	1	1	1	1	1	1	1	1	1	1	1	1	1	1	1
Kiev			50.4577	30.5382		1	1	1	1	1	1	1	1	1	1	1	1	1	1	1	1	1	1	1	1	1	1	1	1	1	1	1	1	1	1	1	1	1	1	1	1	1	1	1	1	1	1	1	1
Zhitomir			50.2685	28.6718		1	1	1	1	1	1	1	1	1	1	1	1	1	1	1	1	1	1	1	1	1	1	1	1	1	1	1	1	1	1	1	1	1	1	1	1	1	1	1	1	1	1	1	1
Petrov Val			50.1387	45.1983		1	1	1	1	1	1	1	1	1	1	1	1	1	1	1	1	1	1	1	1	1	1	1	1	1	1	1	1	1	1	1	1	1	1	1	1	1	1	1	1	1	1	1	1
Mikhailovka			50.0632	43.2341		1	1	1	1	1	1	1	1	1	1	1	1	1	1	1	1	1	1	1	1	1	1	1	1	1	1	1	1	1	1	1	1	1	1	1	1	1	1	1	1	1	1	1	1
Kharkiv			49.9943	36.2552		1	1	1	1	1	1	1	1	1	1	1	1	1	1	1	1	1	1	1	1	1	1	1	1	1	1	1	1	1	1	1	1	1	1	1	1	1	1	1	1	1	1	1	1
Lviv			49.8359	24.0201		1	1	1	1	1	1	1	1	1	1	1	1	1	1	1	1	1	1	1	1	1	1	1	1	1	1	1	1	1	1	1	1	1	1	1	1	1	1	1	1	1	1	1	1
Belaya Tserkov			49.8026	30.1319		1	1	1	1	1	1	1	1	1	1	1	1	1	1	1	1	1	1	1	1	1	1	1	1	1	1	1	1	1	1	1	1	1	1	1	1	1	1	1	1	1	1	1	1
Poltava			49.5983	34.5356		1	1	1	1	1	1	1	1	1	1	1	1	1	1	1	1	1	1	1	1	1	1	1	1	1	1	1	1	1	1	1	1	1	1	1	1	1	1	1	1	1	1	1	1
Ternopil			49.5534	25.5986		1	1	1	1	1	1	1	1	1	1	1	1	1	1	1	1	1	1	1	1	1	1	1	1	1	1	1	1	1	1	1	1	1	1	1	1	1	1	1	1	1	1	1	1
Cherkassy			49.4305	32.0602		1	1	1	1	1	1	1	1	1	1	1	1	1	1	1	1	1	1	1	1	1	1	1	1	1	1	1	1	1	1	1	1	1	1	1	1	1	1	1	1	1	1	1	1
Khmelnytskyi			49.4199	26.9914		1	1	1	1	1	1	1	1	1	1	1	1	1	1	1	1	1	1	1	1	1	1	1	1	1	1	1	1	1	1	1	1	1	1	1	1	1	1	1	1	1	1	1	1
Vinnitsa			49.2313	28.4737		1	1	1	1	1	1	1	1	1	1	1	1	1	1	1	1	1	1	1	1	1	1	1	1	1	1	1	1	1	1	1	1	1	1	1	1	1	1	1	1	1	1	1	1
Kremenchuk			49.0864	33.434		1	1	1	1	1	1	1	1	1	1	1	1	1	1	1	1	1	1	1	1	1	1	1	1	1	1	1	1	1	1	1	1	1	1	1	1	1	1	1	1	1	1	1	1
Millerovo			48.9216	40.3949		1	1	1	1	1	1	1	1	1	1	1	1	1	1	1	1	1	1	1	1	1	1	1	1	1	1	1	1	1	1	1	1	1	1	1	1	1	1	1	1	1	1	1	1
Ivano-Frankivsk			48.9209	24.7098		1	1	1	1	1	1	1	1	1	1	1	1	1	1	1	1	1	1	1	1	1	1	1	1	1	1	1	1	1	1	1	1	1	1	1	1	1	1	1	1	1	1	1	1
Kramatorsk			48.7336	37.5823		1	1	1	1	1	1	1	1	1	1	1	1	1	1	1	1	1	1	1	1	1	1	1	1	1	1	1	1	1	1	1	1	1	1	1	1	1	1	1	1	1	1	1	1
Volgograd			48.7039	44.4524		1	1	1	1	1	1	1	1	1	1	1	1	1	1	1	1	1	1	1	1	1	1	1	1	1	1	1	1	1	1	1	1	1	1	1	1	1	1	1	1	1	1	1	1
Kamianets-Podilskyi			48.6829	26.5813		1	1	1	1	1	1	1	1	1	1	1	1	1	1	1	1	1	1	1	1	1	1	1	1	1	1	1	1	1	1	1	1	1	1	1	1	1	1	1	1	1	1	1	1
Uzhhorod			48.6227	22.2937		1	1	1	1	1	1	1	1	1	1	1	1	1	1	1	1	1	1	1	1	1	1	1	1	1	1	1	1	1	1	1	1	1	1	1	1	1	1	1	1	1	1	1	1
Lugansk			48.5765	39.3372		1	1	1	1	1	1	1	1	1	1	1	1	1	1	1	1	1	1	1	1	1	1	1	1	1	1	1	1	1	1	1	1	1	1	1	1	1	1	1	1	1	1	1	1
Kamyanske			48.5112	34.5929		1	1	1	1	1	1	1	1	1	1	1	1	1	1	1	1	1	1	1	1	1	1	1	1	1	1	1	1	1	1	1	1	1	1	1	1	1	1	1	1	1	1	1	1
Kropivnitskij			48.5108	32.244		1	1	1	1	1	1	1	1	1	1	1	1	1	1	1	1	1	1	1	1	1	1	1	1	1	1	1	1	1	1	1	1	1	1	1	1	1	1	1	1	1	1	1	1
Dnepropetrovsk			48.4844	35.0395		1	1	1	1	1	1	1	1	1	1	1	1	1	1	1	1	1	1	1	1	1	1	1	1	1	1	1	1	1	1	1	1	1	1	1	1	1	1	1	1	1	1	1	1
Morozovsk			48.3514	41.8225		1	1	1	1	1	1	1	1	1	1	1	1	1	1	1	1	1	1	1	1	1	1	1	1	1	1	1	1	1	1	1	1	1	1	1	1	1	1	1	1	1	1	1	1
Gorlovka			48.3227	38.0803		1	1	1	1	1	1	1	1	1	1	1	1	1	1	1	1	1	1	1	1	1	1	1	1	1	1	1	1	1	1	1	1	1	1	1	1	1	1	1	1	1	1	1	1
Chernivtsi			48.293	25.9377		1	1	1	1	1	1	1	1	1	1	1	1	1	1	1	1	1	1	1	1	1	1	1	1	1	1	1	1	1	1	1	1	1	1	1	1	1	1	1	1	1	1	1	1
Donetsk			48.0091	37.8292		1	1	1	1	1	1	1	1	1	1	1	1	1	1	1	1	1	1	1	1	1	1	1	1	1	1	1	1	1	1	1	1	1	1	1	1	1	1	1	1	1	1	1	1
Krivoy Rog			47.9126	33.4008		1	1	1	1	1	1	1	1	1	1	1	1	1	1	1	1	1	1	1	1	1	1	1	1	1	1	1	1	1	1	1	1	1	1	1	1	1	1	1	1	1	1	1	1
Zaporozhye			47.842	35.1578		1	1	1	1	1	1	1	1	1	1	1	1	1	1	1	1	1	1	1	1	1	1	1	1	1	1	1	1	1	1	1	1	1	1	1	1	1	1	1	1	1	1	1	1
Kotovsk			47.7474	29.5407		1	1	1	1	1	1	1	1	1	1	1	1	1	1	1	1	1	1	1	1	1	1	1	1	1	1	1	1	1	1	1	1	1	1	1	1	1	1	1	1	1	1	1	1
Shakhty			47.7092	40.2186		1	1	1	1	1	1	1	1	1	1	1	1	1	1	1	1	1	1	1	1	1	1	1	1	1	1	1	1	1	1	1	1	1	1	1	1	1	1	1	1	1	1	1	1
Rostov-na-Donu			47.2265	39.718		1	1	1	1	1	1	1	1	1	1	1	1	1	1	1	1	1	1	1	1	1	1	1	1	1	1	1	1	1	1	1	1	1	1	1	1	1	1	1	1	1	1	1	1
Mariupol			47.1189	37.5531		1	1	1	1	1	1	1	1	1	1	1	1	1	1	1	1	1	1	1	1	1	1	1	1	1	1	1	1	1	1	1	1	1	1	1	1	1	1	1	1	1	1	1	1
Mykolaiv			46.966	32.0282		1	1	1	1	1	1	1	1	1	1	1	1	1	1	1	1	1	1	1	1	1	1	1	1	1	1	1	1	1	1	1	1	1	1	1	1	1	1	1	1	1	1	1	1
Melitopol			46.8493	35.3604		1	1	1	1	1	1	1	1	1	1	1	1	1	1	1	1	1	1	1	1	1	1	1	1	1	1	1	1	1	1	1	1	1	1	1	1	1	1	1	1	1	1	1	1
Berdyansk			46.7694	36.8074		1	1	1	1	1	1	1	1	1	1	1	1	1	1	1	1	1	1	1	1	1	1	1	1	1	1	1	1	1	1	1	1	1	1	1	1	1	1	1	1	1	1	1	1
Kherson			46.6559	32.6178		1	1	1	1	1	1	1	1	1	1	1	1	1	1	1	1	1	1	1	1	1	1	1	1	1	1	1	1	1	1	1	1	1	1	1	1	1	1	1	1	1	1	1	1
Odessa			46.4634	30.7052		1	1	1	1	1	1	1	1	1	1	1	1	1	1	1	1	1	1	1	1	1	1	1	1	1	1	1	1	1	1	1	1	1	1	1	1	1	1	1	1	1	1	1	1
Elista			46.3826	44.2258		1	1	1	1	1	1	1	1	1	1	1	1	1	1	1	1	1	1	1	1	1	1	1	1	1	1	1	1	1	1	1	1	1	1	1	1	1	1	1	1	1	1	1	1
Astrakhan			46.3707	47.9879		1	1	1	1	1	1	1	1	1	1	1	1	1	1	1	1	1	1	1	1	1	1	1	1	1	1	1	1	1	1	1	1	1	1	1	1	1	1	1	1	1	1	1	1
Kerch			45.3562	36.4492		1	1	1	1	1	1	1	1	1	1	1	1	1	1	1	1	1	1	1	1	1	1	1	1	1	1	1	1	1	1	1	1	1	1	1	1	1	1	1	1	1	1	1	1
Evpatoria			45.2081	33.3602		1	1	1	1	1	1	1	1	1	1	1	1	1	1	1	1	1	1	1	1	1	1	1	1	1	1	1	1	1	1	1	1	1	1	1	1	1	1	1	1	1	1	1	1
Krasnodar			45.1058	38.9963		1	1	1	1	1	1	1	1	1	1	1	1	1	1	1	1	1	1	1	1	1	1	1	1	1	1	1	1	1	1	1	1	1	1	1	1	1	1	1	1	1	1	1	1
Stavropol			45.0591	41.9297		1	1	1	1	1	1	1	1	1	1	1	1	1	1	1	1	1	1	1	1	1	1	1	1	1	1	1	1	1	1	1	1	1	1	1	1	1	1	1	1	1	1	1	1
Simferopol			44.9595	34.1011		1	1	1	1	1	1	1	1	1	1	1	1	1	1	1	1	1	1	1	1	1	1	1	1	1	1	1	1	1	1	1	1	1	1	1	1	1	1	1	1	1	1	1	1
Sevastopol			44.5818	33.6263		1	1	1	1	1	1	1	1	1	1	1	1	1	1	1	1	1	1	1	1	1	1	1	1	1	1	1	1	1	1	1	1	1	1	1	1	1	1	1	1	1	1	1	1
Sochi			43.4415	39.9262		1	1	1	1	1	1	1	1	1	1	1	1	1	1	1	1	1	1	1	1	1	1	1	1	1	1	1	1	1	1	1	1	1	1	1	1	1	1	1	1	1	1	1	1
Tallin			59.4413	24.7396		1	1	1	1	1	1	1	1	1	1	1	1	1	1	1	1	1	1	1	1	1	1	1	1	1	1	1	1	1	1	1	1	1	1	1	1	1	1	1	1	1	1	1	1
Tartu			58.36	26.7271		1	1	1	1	1	1	1	1	1	1	1	1	1	1	1	1	1	1	1	1	1	1	1	1	1	1	1	1	1	1	1	1	1	1	1	1	1	1	1	1	1	1	1	1
Narva			59.3569	28.1149		1	1	1	1	1	1	1	1	1	1	1	1	1	1	1	1	1	1	1	1	1	1	1	1	1	1	1	1	1	1	1	1	1	1	1	1	1	1	1	1	1	1	1	1
Riga			56.968	24.101		1	1	1	1	1	1	1	1	1	1	1	1	1	1	1	1	1	1	1	1	1	1	1	1	1	1	1	1	1	1	1	1	1	1	1	1	1	1	1	1	1	1	1	1
Daugavpils			55.8837	26.5444		1	1	1	1	1	1	1	1	1	1	1	1	1	1	1	1	1	1	1	1	1	1	1	1	1	1	1	1	1	1	1	1	1	1	1	1	1	1	1	1	1	1	1	1
Liepaja			56.5295	21.0042		1	1	1	1	1	1	1	1	1	1	1	1	1	1	1	1	1	1	1	1	1	1	1	1	1	1	1	1	1	1	1	1	1	1	1	1	1	1	1	1	1	1	1	1
Vilnius			54.6854	25.2625		1	1	1	1	1	1	1	1	1	1	1	1	1	1	1	1	1	1	1	1	1	1	1	1	1	1	1	1	1	1	1	1	1	1	1	1	1	1	1	1	1	1	1	1
Kaunas			54.8966	23.9437		1	1	1	1	1	1	1	1	1	1	1	1	1	1	1	1	1	1	1	1	1	1	1	1	1	1	1	1	1	1	1	1	1	1	1	1	1	1	1	1	1	1	1	1
[truncated: 131 more columns]

[truncated: 7 more sheets: 2011, 2012, 2013, 2014, 2015, 2016, 2017]
