# Supplementary material for: Modeling long‐distance dispersal of emerald ash borer in European Russia and prognosis of spread of this pest to neighboring countries within next 5 years
Source: Ecol Evol. 2018 Aug 24;8(18):9295–304. doi: 10.1002/ece3.4437 (PMC6194233; doi:10.1002/ece3.4437)
Supplement: Supplementary file 4 [file ECE3-8-9295-s004.xls]

## Sheet: Field data
Localities	Year of survey	Results of survey	latitude	longitude	Source of information
Pushkino	2009	EAB detected	56.0101	37.8355	Baranchikov & Kurteev (2012)
Serpukhov	2009	EAB detected	54.9234	37.4145	Baranchikov et al. (2009)
Mozhaysk	2009	EAB detected	55.5087	36.0149	Baranchikov et al. (2009)
Shchekino	2013	EAB detected	54.0031	37.5167	Straw et al. (2013)
Zubtsov	2013	EAB detected	56.176	34.5812	Straw et al. (2013)
Zelenograd	2011	EAB detected	55.9914	37.1946	Orlova-Bienkowskaja (2014b)
Staraya Kupavna	2013	EAB detected	55.8124	38.1756	Orlova-Bienkowskaja (2014b)
Tula	2013	EAB detected	54.1941	37.6188	Orlova-Bienkowskaja (2014b)
Uzunovo	2013	EAB detected	54.5428	38.6159	Orlova-Bienkowskaja (2014b)
Kaluga	2013	EAB detected	54.5156	36.3259	Orlova-Bienkowskaja (2014b)
Yaroslavl	2013	EAB detected	57.6329	39.8862	Orlova-Bienkowskaja (2014b)
Orel	2013	EAB detected	52.9663	36.0552	Orlova-Bienkowskaja (2014b)
Michurinsk	2013	EAB detected	52.8967	40.4975	Orlova-Bienkowskaja (2014b)
Voronezh	2013	EAB detected	51.6678	39.2069	Orlova-Bienkowskaja (2014b)
Solnechnogorsk	2014	EAB detected	56.1852	36.9774	Orlova-Bienkowskaja (2014b)
Klin	2013	EAB detected	56.335	36.7293	Orlova-Bienkowskaja (2014a)
Konakovo	2013	EAB detected	56.712	36.7681	Orlova-Bienkowskaja (2014a)
Stupino	2017	EAB detected	54.8853	38.1001	Own observations in 2017
Livny	2013	EAB detected	52.4264	37.6046	Rosselkhoznadzor (2014)
Moscow	2003	EAB detected	55.757	37.615	Shankhiza (2007)
Korolev	2011	EAB detected	55.9137	37.8443	Volkovitsh & Mozolevskaya (2014)
Odintsovo	2012	EAB detected	55.6554	37.2893	Volkovitsh & Mozolevskaya (2014)
Sergiev Posad	2012	EAB detected	56.312	38.1401	Baranchikov & Kurteev (2012)
Vyazma	2012	EAB detected	55.2061	34.3057	Baranchikov & Kurteev (2012)
Kolomna	2017	EAB detected	55.0832	38.7904	Own observations in 2017
Tver	2015	EAB detected	56.8524	35.9338	Peregudova (2016)
Ryazan	2012	EAB detected	54.6149	39.701	Baranchikov (2013)		`
Petushki	2013	EAB detected	55.9336	39.4557	Baranchikov (2013)
Bologoye	2016	EAB not detected	57.8898	34.0651	Selikhovkin et al. (2017)
Donetsk	2016	EAB not detected	48.0091	37.8292	Martynov & Nikulina (2016)
Kursk	2016	EAB not detected	51.7313	36.1928	Y.N. Kovalenko, personal communication
Orsha	2016	EAB not detected	54.5079	30.4168	Y.N. Kovalenko, personal communication
Smolensk	2016	EAB not detected	54.7123	32.1054	Y.N. Kovalenko, personal communication
St. Petersburg	2016	EAB not detected	59.9304	30.3196	Selikhovkin et al. (2017)
Torzhok	2016	EAB not detected	57.0471	34.9576	Selikhovkin et al. (2017)
Valdai	2016	EAB not detected	57.9704	33.2429	Selikhovkin et al. (2017)
Vyshniy Volochek	2016	EAB not detected	57.5843	34.5607	Selikhovkin et al. (2017)
Belgorod	2016	EAB not detected	50.5961	36.5885	A.V. Prsinyj, personal communication
Lugansk	2016	EAB not detected	48.5765	39.3372	Martynov et al. (2016)
Baranavichy	2017	EAB not detected	53.1376	26.0187	S.K. Ryndevich, personal communication
Borisov	2017	EAB not detected	54.2212	28.5051	Own observations in 2017
Cheboksary	2017	EAB not detected	56.1441	47.2468	L.V. Egorov, personal communication
Ivanovo	2017	EAB not detected	57.0123	40.9851	M.E. Smirnov, personal communication
Krasnodar	2017	EAB not detected	45.1058	38.9963	A.I. Miroshnikov, personal communication
Pskov	2017	EAB not detected	57.8069	28.3823	D.M. Musolin, personal communication
Saransk	2017	EAB not detected	54.1887	45.1846	A.B. Ruchin, personal communication
Saratov	2017	EAB not detected	51.5473	46.0161	I.A. Zabaluev, personal communication
Sochi	2017	EAB not detected	43.4415	39.9262	Own observations in 2017
Tambov	2017	EAB not detected	52.7209	41.4489	R.N. Ishin, personal communication
Velikiy Novgorod	2017	EAB not detected	58.529	31.2749	D.M. Musolin, personal communication
Kharkiv	2017	EAB not detected	49.9943	36.2552	A.N. Drogvalenko, personal communication
Millerovo	2017	EAB not detected	48.9216	40.3949	Martynov et al. (2017)
Rostov-na-Donu	2017	EAB not detected	47.2265	39.718	Martynov et al. (2017)
Shakhty	2017	EAB not detected	47.7092	40.2186	Martynov et al. (2017)
Liepaja	2017	EAB not detected	56.5295	21.0042	A. Bukejs, personal communication
Riga	2017	EAB not detected	56.968	24.101	A. Bukejs, personal communication
Daugavpils	2017	EAB not detected	55.8837	26.5444	A. Bukejs, personal communication
Rzhev	2013	Old negative results	56.2642	34.3283	Baranchikov (2013)
Vladimir	2013	Old negative results	56.1303	40.4101	Baranchikov (2013)
Plavsk	2013	Old negative results	53.6799	37.251	Straw et al. (2013)
Lipetsk	2013	Old negative results	52.6362	39.5812	Orlova-Bienkowskaja (2014b)
Gryazi	2013	Old negative results	52.4924	39.9333	Orlova-Bienkowskaja (2014b)
Rybinsk	2013	Old negative results	58.0437	38.8452	Orlova-Bienkowskaja (2014b)
Kostroma	2013	Old negative results	57.7668	40.9276	Orlova-Bienkowskaja (2014b)
Yartsevo	2013	Old negative results	55.0789	32.6794	Straw et al. (2013)
Bryansk	2013	Old negative results	53.2341	34.3569	Orlova-Bienkowskaja (2014b)
Nizhny Novgorod	2013	Old negative results	56.3215	44.0327	Orlova-Bienkowskaja (2014b)
Velikie Luki	2013	Old negative results	56.3423	30.5299	Straw et al. (2013)
Gorbatov	2014	Old negative results	56.1311	43.0622	Own observations in 2014
Pavlovo	2014	Old negative results	55.9649	43.0658	Own observations in 2014
Murom	2014	Old negative results	55.5778	42.0531	Own observations in 2014
